# Supplementary material for: Concentration-dependent effect of plant secondary metabolites on bacterial and fungal microbiomes in caterpillar guts
Source: Microbiol Spectr. 2023 Nov 22;12(1):e02994-23. doi: 10.1128/spectrum.02994-23 (PMC10783044; doi:10.1128/spectrum.02994-23)
Supplement: Table S2 — Overview of contaminant fungal ASVs. [file spectrum.02994-23-s0002.xlsx]

## Sheet: contaminant bacterial ASVs
Table S2. Overview of contaminant bacterial ASVs
ASV	Kingdom	Phyllum	Classis	Order	Family	Genus	Species	No. of reads	No. reads in NC
03a0982e8f0eb9b9dd069b15326a83d6	Bacteria	Proteobacteria	Gammaproteobacteria	Pseudomonadales	Pseudomonadaceae	Pseudomonas		37	325
064d68a97de4d7bf71695b092ab63b40	Bacteria							13	99
0a0dc6bba4294031ba2e2adb83e36790	Bacteria							3	3
0aa2ddea79bde35759291f4bae8fa0d6	Bacteria							44	206
0c3806eaae4bccb34715be0d5600f445	Bacteria							6	2
0d4906d9d2bf8426d1c0523194663b08	Bacteria							2269	3668
0ed33bf138bfd372f9150f1df5ecbd5b	Bacteria							58	16
11004c4826b81231348229929a1cc3e0	Bacteria	Firmicutes	Bacilli	Bacillales	Bacillaceae			6329	157278
124613e0759ed062bbfa2d9be5e69634	Bacteria	Actinobacteriota	Actinobacteria	Corynebacteriales	Corynebacteriaceae	Corynebacterium	Corynebacterium_durum	416	91
134122ae917a9dcdec68414d8dd187f6	Bacteria							26	448
181fc2ba3e7a8bb5e0ff0c58113a86f9	Bacteria							105	36
1b30eb4bb76cb02f8bac8a77d975e770	Bacteria							11	8
1dc75050ea39bc734c0fc7ff8969ffbc	Bacteria							62	20
1dffe8869ae3cc1c5f7c79f1218c3fc4	Bacteria							6	3
1e4907db1f1ec25a6291c16ad7da7c4b	Bacteria							48	4
20bbda15f5f2475e3b037646a637fd35	Unassigned							45	2
20bd7d7b928e0b14904fb9bdf0660e51	Bacteria	Proteobacteria	Gammaproteobacteria					30	34
2180ab499a311f9000054d489c888dfa	Bacteria	Actinobacteriota	Actinobacteria	Micrococcales	Micrococcaceae	Pseudarthrobacter		2	251
230938a275559a0406b913d5a5aefb58	Bacteria	Proteobacteria	Alphaproteobacteria	Rhizobiales	Xanthobacteraceae	Bradyrhizobium		107	1072
23f4d432d8465acc0c30b2c78ec33c82	Bacteria	Firmicutes	Bacilli	Staphylococcales	Staphylococcaceae	Staphylococcus	Staphylococcus_hominis	272	462
252f0b7cb6879691f3152bc35c3f6958	Bacteria							84	75
255217b00861a266168c9956a7691aad	Bacteria	Proteobacteria	Alphaproteobacteria	Rhizobiales	Rhizobiaceae	Allorhizobium-Neorhizobium-Pararhizobium-Rhizobium		14	10
26dc8275134b743f8bb30c563d4022d1	Bacteria							232	15
273ec7c9e7a5fedbc7810834f8078423	Bacteria							15	30
27436ecaded88edc900c4f7bc072a252	Bacteria							23	2
27657c332caa6749e2500a7094f0a961	Bacteria	Proteobacteria	Alphaproteobacteria	Rhizobiales	Methylobacteriaceae	Methylobacterium		80	13
27657c332caa6749e2500a7094f0a961	Bacteria							60	920
28064b6e9c9e9b4194544c01d01d4f68	Bacteria	Proteobacteria	Alphaproteobacteria	Rickettsiales	Mitochondria			100	90
2bfa71c1db71572a34a12fea5a40ffe6	Unassigned							151	48
2cc390b64015c311c9691fde99701315	Bacteria	Firmicutes	Bacilli	Bacillales	Bacillaceae			67	2286
310a5a7e4d026688e89603429bb2ece1	Bacteria	Proteobacteria	Alphaproteobacteria	Sphingomonadales	Sphingomonadaceae	Sphingomonas		11	53
310a5a7e4d026688e89603429bb2ece1	Bacteria	Proteobacteria	Alphaproteobacteria	Sphingomonadales	Sphingomonadaceae	Sphingomonas		52	93
31925fa0b238878361c0270fd873c5e8	Bacteria							786	17212
328afd6136a82c7d20f0891529441a7f	Bacteria							9	3
353ee4eaa5dce92e0647cdd10f5c5008	Bacteria							14	17
382ab852dc204950f632c335d3666416	Unassigned							11	8
38e1aa97307c50131a1b0421f27f21a6	Bacteria	Proteobacteria	Gammaproteobacteria	Burkholderiales	Comamonadaceae	Schlegelella		8	34
3b4574195eda3471761d7ab7c6e593c4	Bacteria							919	1370
3d6577816a8c5ce62089f56c492da377	Bacteria	Firmicutes	Bacilli	Bacillales	Bacillaceae	Bacillus	Bacillus_krulwichiae	279	4529
3eceaf8aeb2bcf036afb523a8d1a586d	Bacteria	Actinobacteria	Actinobacteria	Actinomycetales	Nocardioidaceae			20	2
3f2e4f763b13664062b10281572ef2fa	Bacteria							129	4
3f34cd69f83616c23bef8398acf0cf6d	Bacteria							11	6
3f9ec6b742de97795c72ea1d88a2e86d	Bacteria							7	8
3ff4dad165bf0210709badb1866a70f0	Bacteria							608	80
40ddbe584cfe86e6d4495e9eb352692f	Bacteria							3	3
4114134c9088531263c1d4d3578acee1	Bacteria							32	174
414737ceeda323a05781b4dcc1d1670b	Bacteria							4	15
41b14c2422708f3d192ee2dbddff75a3	Bacteria							94	42
4251d80ac7967cead0c716e9120912b9	Unassigned							5	4
49ccfbefedb7ff9d340833b616495116	Bacteria							6	2
4a34673c8ef69edbd92be535a3144d0a	Bacteria							4	4
4be037297309f672135ef0c4c34c0f89	Bacteria							13	12
4c8ac657c9250beabdeab880dbcc64c5	Bacteria	Actinobacteria	Actinobacteria	Actinomycetales	Micrococcaceae	Micrococcus	Micrococcus luteus	38	138
4e23cea18ea5cb7e49023b3d5197f538	Bacteria							501	84
510254d54d8526c783396223ca8959c8	Unassigned							86	180
533af73dca7fe0154b9e98caa8c1137d	Unassigned							3	3
5484d16b030cf5536002b9d8a5923353	Bacteria							4	15
596d4bfb6b17b1afe9c3ac05751b8ce9	Bacteria							3	2
5a567d60154357453ce0e659eea9caae	Bacteria							12	9
5ab74f9df90727f23f48b859e601b2cd	Unassigned							36	9
5b2ca6ddf20361dcd61e9596221b9121	Bacteria							36	28
5b2ca6ddf20361dcd61e9596221b9121	Unassigned							13	16
5f34c0cd7ff66a321e4218d86adce051	Bacteria							47	144
602e4d9a88090c4ea5ca72615d879d41	Bacteria							14	11
607ae754174d481c90212792c35b7208	Bacteria							103	6
60afe75cc2e03bc3a0885c5679574a03	Bacteria	Actinobacteriota	Actinobacteria	Actinomycetales	Actinomycetaceae	Actinomyces	Actinomyces_massiliensis	1663	294
61d859e306f474009b91532d52851266	Bacteria	Firmicutes	Bacilli	Bacillales	Bacillaceae	Bacillus		19371	648381
641f534a3ab9e5eade264db217f7ad7e	Bacteria							467	20
65b1334e82fe7018d5d44a62948378e4	Bacteria	Proteobacteria	Alphaproteobacteria	Rhizobiales	Beijerinckiaceae	Methylobacterium-Methylorubrum	Methylobacterium_radiotolerans	50	701
694d2366f9ebbb728b450bbd601828d7	Bacteria	Actinobacteriota	Actinobacteria	Corynebacteriales	Corynebacteriaceae	Corynebacterium		25	102
69fd42a0f90c1907f8bb77269e3a0a68	Bacteria	Proteobacteria	Gammaproteobacteria	Burkholderiales	Neisseriaceae	Neisseria		3	14
6b6c68433f1c0383c44fa49e35b250f5	Bacteria	Proteobacteria	Alphaproteobacteria	Rhizobiales	Beijerinckiaceae	Methylobacterium-Methylorubrum	Methylobacterium_jeotgali	6	6
6c0b8e99a2930417b66f24833add89ac	Unassigned							27	5
7058706b3fe4bb66a5bc4b61bce040b0	Bacteria	Bacteroidota	Bacteroidia	Cytophagales	Hymenobacteraceae	Hymenobacter		25	8
70bfbd8cd4ca15357199b58f9d26f568	Bacteria							6	2
72bc1c4487b28944e206d84d97a98010	Bacteria							70	15
73b7518269afdd1b1362c5c61d4904d7	Bacteria							28	6
75b3d537e5810a0d871693d76b7c49d7	Bacteria							6	34
76c4b206280c4e783168dfed4d6ece7b	Bacteria							280	15
76efa47cfef112360243a7c7d64c3cb7	Bacteria	Actinobacteriota	Actinobacteria	Corynebacteriales	Nocardiaceae			13	170
777f065a3bf3040072b21d3ba2689f65	Bacteria							61	69
79532747f613dcce663ec590746f51ba	Bacteria							8	7
7acbabf97b6725e9629c5ae78350a1a8	Bacteria	Proteobacteria	Alphaproteobacteria	Rhizobiales	Beijerinckiaceae	Methylobacterium-Methylorubrum	Methylobacterium_tarhaniae	19	9
7d56b86c4d15b1dc3e7dbc8fe960067e	Bacteria							2	3
7d8fb25e50acf75e96801be7ebdfd2d9	Bacteria	Firmicutes	Bacilli					23225	428165
7db09f8f9ad6605624ab956d1b4d6ccf	Bacteria	Firmicutes	Bacilli	Bacillales	Bacillaceae			12719	244114
7f420cea8949885125a4f76d634147bf	Bacteria							323	16
80a047f6949ded9d8f9aaa268d0d38a3	Bacteria	Proteobacteria	Alphaproteobacteria	Rhizobiales	Beijerinckiaceae	Methylobacterium-Methylorubrum	Methylobacterium_currus	47	150
81a4c3794c1edb08058ec3b19e152120	Bacteria							6	3
82dcfc31813e16fee1d9e13e4d4f9ec1	Unassigned							2	2
834fd7d4bde17328c9bff61584da2ca8	Bacteria	Proteobacteria	Alphaproteobacteria	Sphingomonadales	Sphingomonadaceae	Sphingomonas	Sphingomonas wittichii	16	11
8625ed411bbc980fb5b7acb246bad0a3	Bacteria							5	6
8629d1424d0aa4030023118a2fd1b0d8	Bacteria	Firmicutes	Clostridia	Clostridiales	Ruminococcaceae	Faecalibacterium	Faecalibacterium prausnitzii	4	2
8a5ffdb23be34dbbab51a9d6b71392a2	Bacteria	Proteobacteria	Gammaproteobacteria	Pseudomonadales	Pseudomonadaceae	Pseudomonas		44	568
8b8f28c04214690da82d80d816147f61	Bacteria							53	12
8b9088fd552f6e40ba1df6ae5fb0ddd0	Bacteria							7	6
8bc8b251a0ece40eb33705f0af5b6bf0	Bacteria	Proteobacteria	Gammaproteobacteria	Burkholderiales	Burkholderiaceae	Ralstonia		13	81
8dcda20b5fea9cbda607e18338ed94ae	Unassigned							40	12
8e0f5bdf095cdaf49c285c7f35800b48	Bacteria							44	33
91ac597ac323a6a5595aa53b19030042	Bacteria							3	2
91f07a9d0fd82b7b50780fb2a487cde5	Bacteria							737	27723
9366196dfe13c3903b37f327c785fe59	Bacteria							66	8
93b6031cfa43e1cb0b87d8e9f5f4bc6a	Bacteria							36	24
942d6d67dbdef7bbb302f58873178a83	Bacteria							56	4
96c9dc5dce096b4f17bcfcaf4db8f565	Bacteria	Bacteroidota	Bacteroidia	Flavobacteriales	Weeksellaceae	Chryseobacterium		16	10
99934a1469fa303a9666fcf7ee3cd7f0	Bacteria							3	8
9e3951a10e876375ed14c2f51d791671	Bacteria							10240	1090
9ed436d8583a1d2cbd6582a5a9089906	Bacteria	Chloroflexi	Chloroflexia	Thermomicrobiales	JG30-KF-CM45	JG30-KF-CM45		2	27
9edf18afd20353bb0b7d18e0fe311d53	Bacteria	Actinobacteriota	Actinobacteria	Micrococcales	Micrococcaceae	Rothia		1519	352
a192e41bcc49df41c9e1ab3ca069495c	Bacteria	Proteobacteria	Gammaproteobacteria	Gammaproteobacteria_Incertae_Sedis	Unknown_Family	Acidibacter	uncultured_eubacterium	530	8568
a1e95e6f52f81bef509899b931fc77f5	Unassigned							149	16
a94867cc70ca49fa3278bbcb47994da2	Bacteria	Proteobacteria	Gammaproteobacteria	Pseudomonadales	Pseudomonadaceae	Pseudomonas		25	36
a94867cc70ca49fa3278bbcb47994da2	Bacteria	Proteobacteria	Gammaproteobacteria	Pseudomonadales	Pseudomonadaceae	Pseudomonas		11987	10948
ab443dae6fce552a6438029ed3fe1a8c	Bacteria	Bacteroidota	Bacteroidia	Flavobacteriales	Weeksellaceae	Chryseobacterium		2	15
ab65d797aa8c734ae35a9fa13632e59d	Bacteria							976	462
ab65d797aa8c734ae35a9fa13632e59d	Unassigned							21	16
abc773c0fed491299a30ca08c5d1d9b8	Bacteria							122	96
ae38f65162dbc62c1c012762babfddcb	Bacteria							28	16
ae63c73c7a1b58cff89f0985fb0879cd	Bacteria							21	3
afc055a03e2bd30c836223381db4b4cb	Bacteria	Proteobacteria	Alphaproteobacteria	Rhizobiales	Bradyrhizobiaceae			17	120
afc055a03e2bd30c836223381db4b4cb	Bacteria							525	2562
b45b67e3c1e051b4b609b6aa3eab4c22	Bacteria							188	141
b5d4a0cc971cafaee1d4483bac1e9891	Unassigned							30	108
b9886d30a0d36b2c7acc852038d22a4c	Bacteria							11	66
ba05f949644f6e25060728eeda4e3276	Bacteria							45	28
ba4971d67e1222a05e08f1a9dfd1d3ae	Bacteria							13	4
ba729128df21c46440155e9a4bcd4d0e	Bacteria							106	8
bb50a9a5a9969eb981e0c937f1313ec9	Bacteria							33	4
bbfb3c72730240f640f151faea23e713	Bacteria	Proteobacteria	Alphaproteobacteria	Rhizobiales	Methylobacteriaceae	Methylobacterium		7	17
bc34c6386b368744658df08d36658f49	Unassigned							11	42
be215715e2b86c90b3fd6eb4ee051936	Bacteria	Actinobacteria	Actinobacteria	Actinomycetales	Microbacteriaceae	Frigoribacterium		67	24
c1bd3d7475f601313a61eb7465bcfc89	Bacteria	Firmicutes	Clostridia	Peptostreptococcales-Tissierellales	Peptostreptococcales-Tissierellales	Anaerococcus	uncultured_organism	7	34
c4965d02abf81ff432bfd549fbfc3e0b	Bacteria							12	19
c4da81bfa372282958d35d885da75f79	Bacteria							11	6
c6471b76122de16dec7de4cf6341dc90	Unassigned							8	25
c6f9643b13590cb7af4f26561f6430ff	Bacteria							22	51
c85497691b7bb7ed0a89873c1d4ae521	Bacteria	Actinobacteriota	Actinobacteria	Micrococcales	Microbacteriaceae			1027	1406
cab50463845e1c759566ee1c8c2bab9b	Bacteria							61	8
caddd6ac8dd234ce491a6c7131921e38	Bacteria							146	159
cb7229ffe11f8820dd1ce42debb25566	Unassigned							88	10
ccb9547f3b2468c90ffcaeda8f293824	Unassigned							23	15
ccde0048ae67ee58196074dca413e778	Bacteria							522	16
cd64be3f5d3d972710dd0f7e92e32fc4	Unassigned							200	21
ceba4e3ae3bdd2f38237b3bc057ab62f	Unassigned							38	28
d12af61142b2292c80d88af3e6f417dc	Bacteria							66	9
da410653fd8adf1dbdcf69081d0a06c4	Bacteria	Proteobacteria	Gammaproteobacteria	Burkholderiales	Neisseriaceae	Neisseria		7	83
dba7106368078e5fc9e14cc5ebde7490	Bacteria	Actinobacteriota	Actinobacteria	Actinomycetales	Actinomycetaceae	Actinomyces		1820	939
dd2afbcf69ef5296feab5018d0909c12	Unassigned							197	33
dd5c922bde87d9443dfd90100eaa68b9	Bacteria							20	20
de3afe90f2dac64b8b94475b9838d019	Bacteria	Proteobacteria	Gammaproteobacteria	Burkholderiales	Comamonadaceae	Delftia		607	25426
de60ab780c34e436e295b49a56e12d8a	Unassigned							28	8
e06157c953b7a519ea4846722bb5efac	Bacteria							505	16
e101b40f6c7e631d470713babb23882e	Bacteria							20	2
ea638e7d78474bacdd790c783fbac3b8	Bacteria							205	268
eaafa44df46f535169176f291afea98b	Bacteria							18	16
ebd6b63c84e52b46c2dd787fa27907a3	Bacteria	Proteobacteria	Gammaproteobacteria	Oceanospirillales	Halomonadaceae	Halomonas	Halomonas_nitritophilus	6	26
ec66047ea78888440bcbc4071a143be1	Bacteria	Firmicutes	Bacilli	Bacillales	Bacillaceae	Bacillus		7	175
f10783085145ce08624a574ffd27a714	Unassigned							33	15
f1549070df93f981390d717519c6995e	Unassigned							2	16
f35a04659cdb15732eba957acd3260a9	Bacteria							30	318
f5e1afa215a4a51341bfcc198d9676c3	Bacteria							42	36
fa837f3cbd60144060ff14bb4d81370d	Bacteria							53	4
fcfebaa79469ee08696fa43391640383	Bacteria							78	20
ffb7dfea943f4d690a5918d93e3a9fb7	Bacteria							124	96

## Sheet: contaminant fungal ASVs
Table S2. Overview of contaminant fungal ASVs
ASV	Kingdom	Phyllum	Classis	Order	Family	Genus	Species	No. of reads	No. reads in NC
03ba138ac2a1db9d3808e113b66e7869	Fungi	Ascomycota	Sordariomycetes	Xylariales	Amphisphaeriaceae	Monochaetia	Monochaetia_junipericola	27	53
0633526e3ab2c46daf552f22afa03239	Fungi	Ascomycota	Dothideomycetes	Pleosporales				5	8
0895cd20d65d2cd67d85e580547c6c5c	Fungi	Ascomycota	Dothideomycetes	Pleosporales	Phaeosphaeriaceae	Muriphaeosphaeria	Muriphaeosphaeria_viburni	4	28
0b3cdb84a02f184384d8047f818a7ea2	Fungi	Basidiomycota	Tremellomycetes	Trichosporonales	Trichosporonaceae	Trichosporon	Trichosporon_asahii	142	20
126db46c5252d0587383a006eb515a61	Fungi	Ascomycota	Dothideomycetes	Pleosporales	Phaeosphaeriaceae	Piniphoma	Piniphoma_wesendahlina	14	29
1fe92a0db2ae6bdc694941ecdaea345d	Fungi	Ascomycota	Dothideomycetes	Pleosporales	Pleosporaceae	Alternaria	Alternaria_alternata	13	12
263173e25de839a6e4ec315621ff9576	Fungi	Ascomycota	Dothideomycetes	Botryosphaeriales	Botryosphaeriaceae			18	2
35b38306bf6d5a26fdae182a03c564f3	Fungi	Basidiomycota	Agaricomycetes	Agaricales	Marasmiaceae			74	9
39397abf3e5d8a714aa8ff0735a97f78	Fungi	Ascomycota	Dothideomycetes	Dothideales				303	22
4773a187c9ba8b299e0353bd0cba8594	Fungi	Basidiomycota	Exobasidiomycetes	Exobasidiales	Exobasidiaceae	Exobasidium		5	4
53a079bfffe2c629361641bc9b1f9525	Fungi	Ascomycota	Dothideomycetes	Pleosporales	Cucurbitariaceae	Neocucurbitaria		222	39
598b6de129b8c8935a080a39d7401188	Fungi	Ascomycota	Dothideomycetes	Pleosporales				25	3
5f3cc0c0826afc2e9b8d68fc3f3dd4e9	Fungi	Ascomycota	Saccharomycetes	Saccharomycetales	Metschnikowiaceae	Metschnikowia	Metschnikowia_ziziphicola	12	5
660faccc7ef29754e958cc2c517f0f9a	Fungi	Ascomycota	Dothideomycetes	Pleosporales	Massarinaceae	Stagonospora	Stagonospora_foliicola	10	20
6bacdd46bc8e3e22b891dd149f638f9d	Fungi	Ascomycota	Dothideomycetes	Dothideales				8	38
7572f1ea0e567decee087dbea52b334a	Fungi	Basidiomycota	Agaricomycetes	Polyporales	Polyporaceae	Fomes	Fomes_fomentarius	5	5
7c0213c07435f5b7da62f1a84ce86520	Fungi	Basidiomycota	Exobasidiomycetes	Exobasidiales	Brachybasidiaceae	Meira	Meira_nashicola	9	8
7dba50ce2e8fc9079d3531110e9b6f54	Fungi	Ascomycota	Dothideomycetes	Pleosporales	Phaeosphaeriaceae	Muriphaeosphaeria	Muriphaeosphaeria_viburni	15	55
85305ab1fbf378cc979f2e06742c7fed	Fungi	Ascomycota	Saccharomycetes	Saccharomycetales	Metschnikowiaceae	Metschnikowia	Metschnikowia_ziziphicola	11	33
906496637e73bf92595c01b5c840b84f	Fungi	Basidiomycota	Tremellomycetes	Filobasidiales	Filobasidiaceae	Filobasidium		158	33
91344ade67a00e7071ce87ce1eaaa13d	Fungi	Ascomycota	Dothideomycetes	Pleosporales	Leptosphaeriaceae	Leptosphaeria	Leptosphaeria_urticae	12	34
9353a251f7caef9d7bc4f0e58f24b8cc	Fungi	Basidiomycota	Agaricomycetes	Corticiales	Vuilleminiaceae	Vuilleminia	Vuilleminia_comedens	14	11
96056a3e626377fb19da5f4da3968073	Fungi	Ascomycota	Dothideomycetes	Pleosporales	Didymellaceae			32	114
9ce3c01f5a24062aafd204e622a0a844	Fungi	Ascomycota	Dothideomycetes	Pleosporales	Didymellaceae	Neoascochyta	Neoascochyta_europaea	3	15
9fcd4624a1e2191326b6fdcc99be6f71	Fungi	Basidiomycota	Microbotryomycetes	Microbotryomycetes_ord_Incertae_sedis	Chrysozymaceae	Bannozyma	Bannozyma_arctica	3	2
ab15910f78966d48efe444057cf93f49	Fungi	Ascomycota	Dothideomycetes	Pleosporales	Phaeosphaeriaceae	Piniphoma	Piniphoma_wesendahlina	39	33
aff07a317f86e977c42510c1d16e92cb	Fungi	Ascomycota	Dothideomycetes	Pleosporales	Phaeosphaeriaceae	Leptospora		7	5
b0016bd227ddd4487b06cef4373d07b7	Fungi	Ascomycota	Dothideomycetes	Pleosporales	Pleosporaceae	Alternaria		2915	240
bd65bd46493606696a35b89596d6f506	Fungi	Ascomycota	Dothideomycetes	Pleosporales	Pleosporaceae	Alternaria	Alternaria_alternata	39	210
e2f82d9567c80ab1c37b9c9c4e8d512c	Fungi	Basidiomycota	Tremellomycetes	Cystofilobasidiales	Mrakiaceae	Itersonilia	Itersonilia_pannonica	2	2
e5d14dc4065f150005baa8b6052c93ee	Fungi	Ascomycota	Leotiomycetes	Helotiales	Dermateaceae	Calloria	Calloria_urticae	16	16
eacdd91cbef0fd374484226674b1fa95	Fungi	Ascomycota	Dothideomycetes	Pleosporales	Didymellaceae			25	112
f1c67e9190c01cba322793a91c8ad768	Fungi	Ascomycota	Dothideomycetes	Pleosporales	Pleosporaceae	Alternaria		16	19
f5b295bef456d116d7f373585c1ce2db	Fungi	Ascomycota	Saccharomycetes	Saccharomycetales	Debaryomycetaceae	Debaryomyces	Debaryomyces_prosopidis	6	6
f9d538d80f27959d480e98afc2d808b5	Fungi	Basidiomycota	Exobasidiomycetes	Microstromatales	Microstromataceae	Microstroma	Microstroma_bacarum	392	12
