# Supplementary material for: Concentration-dependent effect of plant secondary metabolites on bacterial and fungal microbiomes in caterpillar guts
Source: Microbiol Spectr. 2023 Nov 22;12(1):e02994-23. doi: 10.1128/spectrum.02994-23 (PMC10783044; doi:10.1128/spectrum.02994-23)
Supplement: Table S3 — Overview of fungal taxa and number of reads. [file spectrum.02994-23-s0003.xlsx]

## Sheet: Bacteria
Table S3. Overview of the bacterial taxa and number of reads, and the variables entering the analyzes
Sample ID	Abditibacterium	Acidipila	Acidobacteriaceae_(Subgroup_1)	Bryobacter	Candidatus_Solibacter	Subgroup_2	Acidobacteriae	Aridibacter	Blastocatella	Stenotrophobacter	Subgroup_7	Subgroup_10	Vicinamibacteraceae	Actinomarinales	IMCC26256	Iamia	CL500-29_marine_group	Ilumatobacteraceae	IMCC26207	Microtrichales	Acidimicrobiia	Actinomyces	F0332	Trueperella	Varibaculum	Alloscardovia	Bifidobacterium	Gardnerella	Corynebacterium	Lawsonella	Corynebacteriaceae	Mycobacterium	Gordonia	Nocardia	Rhodococcus	Williamsia	Nocardiaceae	Tsukamurella	Acidothermus	Jatrophihabitans	Blastococcus	Geodermatophilus	Klenkia	Geodermatophilaceae	Nakamurella	hgcI_clade	Frankiales	Angustibacter	Kineococcus
FE001	0	0	0	0	0	0	0	0	0	0	0	0	0	0	0	0	0	0	0	0	0	0	0	0	0	0	0	0	0	0	0	0	0	0	0	0	0	0	0	0	0	0	0	0	0	0	0	0	0
FE002	0	0	0	0	5	0	0	0	0	0	0	0	0	0	0	0	0	0	0	0	0	2	0	0	0	0	0	0	128	0	0	0	0	0	0	0	0	0	0	0	0	0	0	0	0	0	0	0	0
FE003	0	0	0	0	0	0	0	0	0	0	0	0	0	0	0	0	0	0	0	0	0	0	0	0	0	0	0	0	0	0	0	0	0	0	0	0	0	0	0	0	0	0	0	0	0	0	0	0	0
FE004	0	0	0	0	0	0	0	0	0	0	0	0	0	0	0	0	0	0	0	0	0	2	0	0	0	0	4	0	67	11	0	0	0	0	0	0	0	0	0	0	0	0	0	0	0	0	0	0	0
FE005	0	0	0	0	0	0	0	0	0	0	0	0	0	0	0	0	0	0	0	0	0	0	0	0	0	0	0	0	8	0	0	0	0	0	0	0	0	0	0	0	0	0	0	0	0	0	0	0	0
FE006	0	0	0	0	0	0	0	0	0	0	0	0	0	0	0	0	0	0	0	0	0	0	0	0	0	0	0	0	105	0	0	0	0	0	0	0	0	0	0	0	0	0	0	0	0	0	0	0	0
FE007	0	0	0	0	0	0	0	0	0	0	0	0	0	0	0	0	0	0	0	0	0	15	0	0	0	0	6	5	236	0	0	0	0	0	0	0	0	0	0	0	0	0	0	0	4	0	0	0	0
FE008	0	0	0	0	0	0	0	0	0	0	0	0	0	0	0	0	0	0	0	0	0	0	0	0	0	0	0	0	0	0	0	0	0	0	0	0	0	0	0	0	0	0	0	0	0	0	0	0	0
FE009	0	0	0	0	0	0	0	0	0	0	0	0	0	0	0	0	0	0	0	0	0	4	0	0	0	0	31	0	130	0	0	0	0	0	0	0	0	0	0	0	0	0	0	0	0	0	0	0	0
FE010	0	0	0	0	0	0	0	0	0	0	0	0	0	0	0	0	0	0	0	0	0	0	0	0	0	0	0	0	0	0	0	0	0	0	0	0	0	0	0	0	0	0	0	0	0	0	0	0	0
FE011	0	0	0	0	0	0	0	0	0	0	0	0	0	0	0	0	0	0	0	0	0	10	0	0	0	0	14	0	34	0	0	0	0	0	0	0	0	0	0	0	0	0	0	0	0	0	0	0	0
FE012	10	0	0	0	0	0	0	0	0	0	0	0	0	0	0	0	0	0	0	0	0	46	0	0	0	0	13	0	118	51	0	0	0	0	0	0	0	0	0	0	61	75	0	0	0	0	8	0	0
FE013	0	0	0	0	0	0	0	0	0	0	0	0	0	0	0	0	0	0	0	0	0	0	0	0	0	0	0	0	28	7	0	0	0	0	0	0	0	0	0	0	0	0	0	0	0	0	0	0	0
FE014	0	0	0	2	0	0	0	0	0	0	0	0	0	0	0	0	0	0	0	0	0	0	0	0	0	0	12	0	161	0	4	0	0	0	10	0	0	0	0	0	0	0	0	0	0	0	0	0	0
FE015	0	0	0	0	0	0	0	0	0	0	0	0	0	0	0	0	0	0	0	0	0	18	0	0	0	0	15	0	74	0	0	0	0	0	0	0	0	0	0	0	0	0	0	0	0	0	0	0	0
FE016	0	0	0	0	0	0	0	0	0	0	0	0	0	0	0	0	0	0	0	0	0	0	0	0	0	0	0	0	8	12	0	0	0	0	0	0	0	0	0	0	0	4	0	0	0	0	0	0	0
FE017	0	0	0	0	0	0	0	0	0	0	0	0	0	0	0	0	0	0	0	0	0	0	0	0	0	0	0	0	0	0	0	0	0	0	0	0	0	0	0	0	0	0	0	0	0	0	0	0	0
FE018	0	0	0	0	0	0	0	0	0	0	0	0	0	0	0	0	0	0	0	0	0	35	0	0	0	0	0	0	17	0	0	0	0	0	9	0	0	0	0	0	0	0	0	0	0	0	0	0	0
FE019	0	0	0	0	0	0	0	0	0	0	0	0	0	0	0	0	0	0	0	0	0	3	0	0	0	0	0	0	28	0	0	0	0	0	0	0	0	0	0	0	0	0	0	0	0	0	0	0	0
FE020	0	0	0	0	0	0	0	0	0	0	0	0	0	0	0	0	0	0	0	0	0	2	0	0	0	0	5	0	137	0	0	0	0	0	0	0	0	0	0	0	0	0	0	0	0	0	0	0	0
FE021	0	0	0	0	0	0	0	0	0	0	0	0	0	0	0	0	0	0	0	0	0	0	6	0	0	0	0	0	32	3	0	0	0	0	0	0	0	0	0	0	0	0	0	0	0	0	0	0	0
FE022	0	0	0	0	0	0	0	0	0	0	0	0	0	0	0	0	0	0	0	0	0	0	0	0	0	0	0	0	0	0	0	0	0	0	0	0	0	0	0	0	0	0	0	0	0	0	0	0	0
FE023	0	0	0	2	0	0	0	0	0	0	0	0	0	0	0	0	0	0	0	0	0	17	3	0	0	0	0	0	169	0	0	0	0	0	0	0	0	0	0	0	0	0	0	0	0	0	0	0	0
FE024	0	0	0	0	0	0	0	0	0	0	0	0	0	0	0	0	0	0	0	0	0	15	0	0	0	0	152	0	260	0	0	0	0	0	0	0	0	0	0	0	0	0	0	0	0	0	0	0	0
FE025	0	2	0	0	0	0	0	0	0	0	0	0	0	0	0	0	0	0	0	0	0	0	0	0	0	0	45	0	39	0	0	0	0	0	0	0	0	0	0	0	0	0	0	0	0	0	0	0	0
FE026	0	0	0	0	0	0	0	0	0	0	0	0	0	0	0	0	0	0	0	0	0	5	0	0	0	0	3	0	91	0	0	0	0	0	0	0	0	0	0	0	0	0	0	0	0	0	0	0	0
FE027	3	0	0	209	0	0	41	0	37	2	0	49	8	0	0	0	43	118	11	0	40	25	0	0	0	0	0	0	128	6	0	3	0	0	13	0	0	0	0	0	104	0	0	0	0	0	0	0	0
FE028	0	0	0	0	0	0	0	0	0	0	0	0	0	0	0	0	0	0	0	0	0	0	0	0	0	0	0	0	12	4	0	0	0	0	0	0	0	0	0	0	0	0	0	0	0	0	0	0	0
FE029	0	0	0	0	0	0	0	0	0	0	0	0	0	0	0	0	0	0	0	0	0	0	0	0	0	0	0	0	0	0	0	0	0	0	0	0	0	0	0	0	0	0	0	0	0	0	0	0	0
FE030	0	0	0	0	0	5	0	0	0	0	0	0	0	0	0	0	0	0	0	0	0	0	0	0	0	0	0	0	0	3	0	0	0	0	0	0	0	0	0	0	0	0	0	0	0	0	0	0	5
FE031	0	0	0	0	0	0	0	0	0	0	0	0	0	0	0	0	0	0	0	0	0	0	0	0	0	0	0	0	7	0	0	0	0	0	0	0	0	0	0	0	0	0	0	0	0	0	0	0	0
FE032	0	0	0	0	0	0	0	0	0	0	0	0	0	0	0	0	0	0	0	0	0	0	0	0	0	0	0	0	0	0	0	0	0	0	0	0	0	0	0	0	0	0	0	0	0	0	0	0	0
FE033	0	18	0	0	0	0	0	0	0	0	4	0	0	0	0	0	0	0	0	0	0	0	0	0	0	0	0	0	22	0	0	0	0	0	0	0	0	0	0	0	0	0	0	0	0	0	0	0	0
FE034	0	0	0	0	0	0	0	0	0	0	0	0	0	0	0	0	0	0	0	0	0	0	0	0	0	0	18	0	33	0	0	0	0	0	0	0	0	0	0	0	0	0	0	0	0	0	0	0	0
FE035	0	0	0	0	0	0	0	0	0	0	0	0	0	0	0	0	0	0	0	0	0	0	0	0	0	0	0	0	133	0	0	0	0	0	0	0	0	0	0	0	0	0	0	0	0	0	0	0	0
FE036	0	0	0	0	0	0	0	0	0	0	0	0	0	0	0	0	0	0	0	0	0	19	0	0	0	0	37	0	0	0	0	0	8	0	0	0	0	0	0	0	0	0	0	0	0	0	0	0	0
FE037	0	0	0	0	0	0	0	0	0	0	0	0	0	0	0	0	0	0	0	0	0	6	0	0	0	0	0	0	4	0	0	0	0	0	0	0	0	0	0	0	0	0	0	0	0	0	0	0	0
FE038	0	0	0	0	0	0	0	0	0	0	0	0	0	0	0	0	0	0	0	0	0	0	0	0	0	0	0	0	0	0	0	0	0	0	0	0	0	0	0	0	0	0	0	0	0	0	0	0	0
FE039	0	0	0	0	0	0	0	0	0	0	0	0	0	0	0	0	0	0	0	0	0	2	0	0	0	0	0	0	0	0	0	0	0	0	0	0	0	0	0	0	0	0	0	0	0	0	0	0	0
FE040	0	0	0	0	0	0	0	0	0	0	0	0	0	0	0	0	0	0	0	0	0	0	0	0	0	0	0	0	0	3	0	0	0	0	0	0	0	0	0	0	0	0	0	0	0	0	0	0	0
FE041	0	0	0	0	0	0	0	0	0	0	0	0	0	0	0	0	0	0	0	0	0	0	0	0	0	0	0	0	0	0	0	0	0	0	0	0	0	0	0	0	0	0	0	0	0	0	0	0	0
FE042	0	0	0	0	0	0	0	0	0	0	0	0	0	0	0	0	0	0	0	0	0	0	0	0	0	0	0	0	8	0	0	0	0	0	0	0	0	0	0	0	0	0	0	0	0	0	0	0	0
FE043	0	0	0	0	0	0	0	0	0	0	0	0	0	0	0	0	0	0	0	0	0	0	0	0	0	0	0	0	0	0	0	0	0	0	0	0	0	0	0	0	0	0	0	0	0	0	0	0	0
FE044	0	0	0	0	0	0	0	0	0	0	0	0	0	0	0	0	0	0	0	0	0	0	0	0	0	0	0	0	5	0	0	0	0	0	0	0	0	0	0	0	0	0	0	0	0	0	0	0	0
FE045	0	0	0	0	0	0	0	0	0	0	0	0	0	0	0	0	0	0	0	0	0	6	0	0	0	0	0	0	14	0	0	0	0	0	0	0	0	0	0	0	0	0	0	0	0	0	0	0	0
FE046	0	0	0	0	0	0	0	0	0	0	0	0	0	0	0	0	0	0	0	0	0	0	6	0	0	0	0	0	174	0	0	0	0	0	0	0	0	0	0	0	0	0	0	0	0	0	0	0	0
FE047	0	0	0	0	0	0	0	0	0	0	0	0	0	0	0	0	0	0	0	0	0	776	62	0	0	0	11	0	205	4	0	0	0	0	0	0	0	0	0	0	0	0	0	0	0	0	0	0	5
FE048	0	0	0	0	0	0	0	0	0	0	0	0	0	0	0	0	0	0	0	0	0	0	0	0	0	0	22	0	0	0	0	0	0	0	0	0	0	0	0	0	0	0	0	0	0	0	0	0	0
FE049	0	0	0	0	0	0	0	0	0	0	0	0	0	0	0	0	0	0	0	0	0	0	0	0	0	0	0	0	6	0	0	0	0	0	0	0	0	0	0	0	0	0	0	0	0	0	0	0	0
FE050	0	0	0	0	0	0	0	0	0	0	0	0	2	0	0	0	0	0	0	0	0	17	0	0	0	0	13	0	164	0	0	0	0	0	18	0	0	0	0	0	0	0	0	0	0	0	0	0	0
FE051	0	0	0	0	0	0	0	0	0	0	0	0	0	0	0	0	0	0	0	0	0	14	0	0	0	0	0	0	65	0	0	3	0	0	0	0	0	0	0	0	0	0	0	0	0	0	0	0	0
FE052	0	0	0	0	0	0	0	0	0	0	0	0	0	0	0	0	0	0	0	0	0	0	0	0	0	0	0	0	0	0	0	0	0	0	0	0	0	0	0	0	0	0	0	0	0	0	0	0	0
FE053	0	0	0	0	0	0	0	0	0	0	0	0	0	0	0	0	0	0	0	0	0	0	0	0	0	0	0	0	0	0	0	0	0	0	0	0	0	0	0	0	0	0	0	0	0	0	0	0	0
FE054	0	0	0	0	0	0	0	0	0	0	0	0	0	0	0	0	0	0	0	0	0	6	0	17	0	0	61	11	314	0	0	0	0	0	0	0	0	0	0	0	0	0	0	0	0	6	0	0	0
FE055	0	0	0	0	0	0	0	0	0	0	0	0	0	0	0	0	0	0	0	0	0	0	0	0	0	0	0	0	0	0	0	0	0	0	0	0	0	0	0	0	0	0	0	0	0	0	0	0	0
FE056	0	0	0	0	0	0	0	0	0	0	0	0	0	0	0	0	0	0	0	0	0	11	0	0	0	0	8	0	147	0	0	0	0	0	0	0	0	0	0	4	0	0	0	0	0	0	0	0	0
FE057	0	0	0	0	0	0	0	0	0	0	0	0	0	0	0	0	0	0	0	0	0	0	0	0	0	0	4	0	0	0	0	0	0	0	0	0	0	0	0	0	0	0	0	0	0	0	0	0	0
FE058	0	0	0	0	0	0	0	0	0	0	0	0	0	0	0	6	0	0	0	0	0	535	0	0	0	0	21	0	187	0	0	0	0	0	0	0	0	0	0	0	0	0	0	0	0	0	0	0	0
FE059	0	0	0	0	0	0	0	0	0	0	0	0	0	0	0	0	0	0	0	0	0	704	107	0	0	0	0	0	317	0	0	0	0	0	0	0	0	0	0	0	0	0	0	25	0	0	0	0	0
FE060	0	0	0	0	0	0	0	0	0	0	0	0	0	0	0	0	0	0	0	0	0	0	0	0	0	0	0	0	0	0	0	0	0	0	0	0	0	0	0	0	0	0	0	0	0	0	0	0	0
FE061	0	0	0	9	0	0	0	0	0	0	0	0	0	0	0	0	0	0	0	0	0	14	0	0	0	0	0	0	147	0	0	0	0	0	11	0	8	0	12	0	4	0	0	0	0	5	0	0	0
FE062	0	0	0	0	0	0	0	0	0	0	0	0	0	0	0	0	0	0	0	0	0	0	0	0	0	0	0	0	0	0	0	0	0	0	0	0	0	0	0	0	0	0	0	0	0	0	0	0	0
FE063	0	0	0	0	0	0	0	0	0	0	0	0	0	0	0	0	0	0	0	0	0	4	0	0	0	0	0	0	0	0	0	0	0	0	0	0	0	0	0	0	0	0	0	0	0	0	0	0	0
FE064	0	0	0	0	0	0	0	0	0	0	0	0	0	0	0	0	0	0	0	0	0	0	0	0	0	0	0	0	0	0	0	0	0	0	0	0	0	0	0	0	0	0	0	0	0	0	0	0	0
FE065	0	0	0	0	0	0	0	0	0	0	0	0	0	0	0	0	0	0	0	0	0	0	0	0	0	0	0	0	24	0	0	0	0	0	17	0	0	0	0	0	0	9	0	0	0	0	0	0	0
FE066	0	0	0	0	0	0	0	0	0	0	0	0	0	0	0	0	0	0	0	0	0	5	0	0	0	0	49	0	122	0	0	0	0	0	0	0	0	0	0	0	0	0	0	0	0	0	0	0	0
FE067	0	0	0	0	0	0	0	0	0	0	0	0	0	0	0	0	0	0	0	0	0	0	0	0	0	0	0	0	0	0	0	0	0	0	0	0	0	0	0	0	0	0	0	0	0	0	12	0	0
FE068	0	0	0	0	0	0	0	0	0	0	0	0	0	0	0	0	0	0	0	0	0	0	0	0	0	0	0	0	0	0	0	0	0	0	0	0	0	0	0	0	0	0	0	0	0	0	0	0	0
FE069	0	0	0	0	0	0	0	0	0	0	0	0	0	0	0	0	0	0	0	0	0	0	0	0	0	0	0	0	0	0	0	0	0	0	0	0	0	0	0	0	0	0	0	0	0	0	0	0	0
FE070	0	0	0	0	0	5	0	0	0	0	0	0	0	0	0	0	0	0	0	0	0	14	0	0	0	0	0	0	16	0	0	0	0	0	0	0	0	0	6	0	0	0	0	0	0	0	0	0	0
FE071	0	0	0	0	0	0	0	0	0	0	0	0	0	0	0	0	0	0	0	0	0	0	0	0	0	0	0	0	0	0	0	0	0	0	0	0	0	0	0	0	0	0	0	0	0	0	0	0	0
FE072	0	0	0	0	0	0	0	0	0	0	0	0	0	0	0	0	0	0	0	0	0	0	0	0	0	0	7	0	0	0	0	0	0	0	0	0	0	0	0	0	0	0	0	0	0	0	0	0	0
FE073	0	0	0	0	0	0	0	0	0	0	0	0	0	0	0	0	0	0	0	0	0	0	0	0	0	0	0	0	9	0	0	0	0	0	0	0	0	0	5	5	0	0	0	0	0	0	0	0	0
FE074	0	0	0	0	0	0	0	0	0	0	0	0	0	0	0	0	0	0	0	0	0	0	0	0	0	0	0	0	21	0	0	0	0	0	0	0	0	0	0	0	0	0	0	0	0	0	0	0	0
FE075	0	0	0	0	0	0	0	0	0	0	0	0	0	0	0	0	0	0	0	0	0	0	0	0	0	0	0	0	59	0	0	0	0	0	0	0	0	0	0	0	0	0	0	0	0	5	0	0	0
FE076	0	0	0	0	0	0	0	0	0	0	0	0	0	0	0	0	0	0	0	0	0	0	0	0	0	0	0	0	0	0	0	0	21	0	0	0	0	0	0	0	0	0	0	0	0	0	0	0	0
FE077	0	0	0	0	0	7	2	0	0	0	0	0	0	0	0	0	0	0	0	0	0	6	0	0	0	0	0	0	43	0	0	0	25	0	10	0	0	0	0	0	8	0	0	0	0	0	0	0	0
FE078	0	0	0	0	0	0	0	0	0	0	0	0	0	0	0	0	0	0	0	0	0	0	0	0	3	0	0	0	68	32	0	0	0	0	0	0	0	0	0	0	0	0	0	0	0	0	4	0	0
FE079	0	0	0	0	0	0	0	0	0	0	0	0	0	0	0	0	0	0	0	0	0	0	0	0	0	0	0	0	0	0	0	0	0	0	0	0	0	0	0	0	0	0	0	0	0	0	0	0	0
FE080	0	0	0	0	0	0	0	0	0	0	0	0	0	0	0	0	0	0	0	0	0	2	0	0	0	0	0	0	37	0	0	0	0	0	0	0	0	0	0	0	0	0	0	0	0	0	0	0	0
FE081	0	0	0	0	0	0	0	0	0	0	0	0	0	0	0	0	0	0	0	0	0	0	0	0	0	0	0	0	0	0	0	0	0	0	0	0	0	0	0	0	0	0	0	0	0	0	0	0	0
FE082	0	0	0	0	0	0	0	0	0	0	0	0	0	0	0	0	0	0	0	0	0	2	0	0	0	0	0	0	0	0	0	0	0	0	0	0	0	0	0	0	0	0	0	0	0	0	0	0	0
FE083	0	0	0	0	0	0	0	0	0	0	0	0	0	0	0	0	0	0	0	0	0	2	0	0	0	0	0	0	134	0	0	7	0	0	25	0	0	0	0	0	0	0	0	0	0	0	0	0	0
FE084	0	0	0	0	0	0	0	0	0	0	0	0	0	0	0	0	0	0	0	0	0	0	0	0	0	0	0	0	0	0	0	0	2	0	0	0	0	0	0	0	0	0	0	0	0	0	0	0	0
FE085	0	0	0	0	0	0	0	0	0	0	0	0	0	0	0	0	0	0	0	0	0	6	0	0	11	0	0	0	22	0	0	0	0	0	0	0	0	0	0	0	0	0	0	0	0	0	0	0	0
FE086	0	0	0	0	0	0	0	0	0	0	0	0	0	0	0	0	0	0	0	0	0	0	0	0	0	0	0	0	0	0	0	0	7	0	0	0	0	0	0	0	0	0	0	0	0	0	0	0	0
FE087	0	0	0	0	0	0	0	0	0	0	0	0	0	0	0	0	0	0	0	0	0	0	0	0	0	0	3	0	0	0	0	0	0	0	0	0	0	0	0	0	0	0	0	0	0	0	0	0	0
FE088	0	0	0	0	0	0	0	0	0	0	0	0	0	0	0	0	0	0	0	0	0	0	0	0	0	0	0	0	0	0	0	0	0	0	0	0	0	0	0	0	0	0	0	0	0	0	0	0	0
FE089	0	0	0	0	0	0	0	0	0	0	0	0	0	0	0	0	0	0	0	0	0	0	0	0	0	0	0	0	0	0	0	0	0	0	0	0	0	0	0	0	0	0	0	0	0	0	0	0	0
FE090	0	0	0	0	0	0	0	0	0	0	0	0	0	0	0	0	0	0	0	0	0	0	0	0	0	0	0	0	0	0	0	0	0	0	0	0	0	0	0	0	0	0	0	0	0	0	0	0	0
FE091	0	0	0	0	0	0	0	0	0	0	0	0	0	0	0	0	0	0	0	0	0	0	0	0	0	0	0	0	21	0	0	0	0	0	0	0	0	0	0	0	0	0	0	0	0	0	0	0	0
FE092	0	0	0	0	0	0	0	0	0	0	0	0	0	0	0	0	0	0	0	0	0	0	0	0	0	0	0	0	0	0	0	0	0	0	0	0	0	0	0	0	0	0	0	0	0	0	0	0	0
FE093	0	0	0	0	0	0	0	0	0	0	0	0	0	0	0	0	0	0	0	0	0	0	0	0	0	0	3	0	12	0	0	0	0	0	0	0	0	0	0	0	0	0	0	0	0	0	0	0	0
FE094	0	0	0	0	0	0	0	0	0	0	0	0	0	0	0	0	0	0	0	0	0	0	0	0	0	0	0	0	0	0	0	0	0	0	0	0	0	0	0	0	0	0	0	0	0	0	0	0	0
FE095	0	0	0	0	0	0	0	0	0	0	0	0	0	0	0	0	0	0	0	0	0	0	0	0	0	0	0	0	0	0	0	0	0	0	0	0	0	0	0	0	0	0	0	0	0	0	0	0	0
FE096	0	0	0	0	0	0	0	0	0	0	0	0	0	0	0	0	0	0	0	0	0	0	0	0	0	0	0	0	0	0	0	0	0	0	0	0	0	0	0	0	0	0	0	0	0	0	0	0	0
FE097	0	0	0	0	0	0	0	0	0	0	0	0	0	0	0	0	0	0	0	0	0	0	0	0	0	0	0	0	0	0	0	0	0	0	0	0	0	0	0	0	0	0	0	0	0	0	0	0	0
FE098	0	0	0	0	0	0	0	0	0	0	0	0	0	0	0	0	0	0	0	0	0	0	0	0	0	0	0	0	0	0	0	0	0	0	0	0	0	0	0	0	0	0	0	0	0	0	0	0	0
FE099	0	0	0	0	0	0	0	0	0	0	0	0	0	0	0	0	0	0	0	0	0	0	0	0	0	0	0	0	15	0	0	6	0	0	0	0	0	0	0	0	0	0	0	0	0	0	0	0	0
FE100	0	0	0	0	0	0	0	0	0	0	0	0	0	0	0	0	0	0	0	0	0	0	0	0	0	0	0	0	4	0	0	0	0	0	0	0	0	0	0	0	0	0	0	0	0	0	0	0	0
FE101	0	0	0	0	0	0	0	0	0	0	0	0	0	0	0	0	0	0	0	0	0	0	0	0	0	0	0	0	6	0	0	0	0	0	0	0	0	0	0	0	0	0	0	0	0	0	0	0	0
FE102	0	0	0	0	0	0	0	0	0	0	0	0	0	0	0	0	0	0	0	0	0	0	0	0	0	0	0	0	0	0	0	0	0	0	0	0	0	0	0	0	0	0	0	0	0	0	0	0	0
FE103	0	0	0	0	0	0	0	0	0	0	0	0	0	0	0	0	0	0	0	0	0	0	0	0	0	0	0	0	0	0	0	0	0	0	0	0	0	0	0	0	0	0	0	0	0	0	0	0	0
FE104	0	0	0	0	0	0	0	0	0	0	0	0	0	0	0	0	0	0	0	0	0	0	0	0	0	0	0	0	0	0	0	0	0	0	0	0	0	0	0	0	0	0	0	0	0	0	0	0	0
FE105	0	0	0	0	0	0	0	0	0	0	0	0	0	0	0	0	0	0	0	0	0	0	0	0	0	0	0	0	5	0	0	0	0	0	0	0	0	0	0	0	0	0	0	0	0	0	0	0	0
FE106	0	0	0	0	0	0	0	0	0	0	0	0	0	0	0	0	0	0	0	0	0	0	0	0	0	0	0	0	17	0	0	0	0	0	0	0	0	0	0	0	0	0	0	0	0	0	0	0	0
FE107	0	0	0	0	0	0	0	0	0	0	0	0	0	0	0	0	0	0	0	0	0	0	0	0	0	0	0	0	0	0	0	0	0	0	0	0	0	0	0	0	0	0	0	0	0	0	0	0	0
FE108	0	0	0	0	0	0	0	0	0	0	0	0	0	0	0	0	0	0	0	0	0	0	0	0	0	0	0	0	0	0	0	0	0	0	0	0	0	0	0	0	0	0	0	0	0	0	0	0	0
FE109	0	0	0	0	0	0	0	0	0	0	0	0	0	0	0	0	0	0	0	0	0	0	0	0	0	0	0	0	30	0	0	0	0	0	0	0	0	0	0	0	0	0	0	0	0	0	0	0	0
FE110	0	0	0	0	0	0	0	0	0	0	0	0	0	0	0	0	0	0	0	0	0	0	0	0	0	0	0	0	0	0	0	0	0	0	0	0	0	0	0	0	0	0	0	0	0	0	0	0	0
FE111	0	0	0	0	0	0	0	0	0	0	0	0	0	0	0	0	0	0	0	0	0	0	0	0	0	0	0	0	22	0	0	0	0	0	0	0	0	0	0	0	0	0	0	0	0	0	0	0	0
FE112	0	0	0	0	0	0	0	0	0	0	0	0	0	0	0	0	0	0	0	0	0	0	0	0	0	0	0	0	8	0	0	0	0	0	0	0	0	0	0	0	0	0	0	0	0	0	0	0	0
FE113	0	0	0	0	0	0	0	0	0	0	0	0	0	0	0	0	0	0	0	0	0	0	0	0	0	0	0	0	4	0	0	0	0	0	0	0	0	0	0	0	0	0	0	0	0	0	0	0	0
FE114	0	0	0	0	0	0	0	0	0	0	0	0	0	0	0	0	0	0	0	0	0	0	0	0	0	0	0	0	6	0	0	0	0	4	0	0	0	0	0	0	0	0	0	0	0	0	0	0	0
FE115	0	0	0	0	0	0	0	0	0	0	0	0	0	0	0	0	0	0	0	0	0	0	0	0	0	0	0	0	0	0	0	0	0	0	0	0	0	0	0	0	0	0	0	0	0	0	0	0	0
FE116	0	0	0	0	0	0	0	0	0	0	0	0	0	0	0	0	0	0	0	0	0	0	0	0	0	0	0	0	0	0	0	0	0	0	0	0	0	0	0	0	0	0	0	0	0	0	0	0	0
FE117	0	0	0	0	0	0	0	0	0	0	0	0	0	0	0	0	0	0	0	0	0	0	0	0	0	0	0	0	51	0	0	0	0	0	0	0	0	0	0	0	0	0	0	0	0	0	29	0	0
FE118	0	0	0	0	0	0	0	0	0	0	0	0	0	0	0	0	0	0	0	0	0	0	0	0	0	0	0	0	0	0	0	0	0	0	0	0	0	0	0	0	0	0	0	0	0	0	0	0	0
FE119	0	0	0	0	0	0	0	0	0	0	0	0	0	0	0	0	0	0	0	0	0	0	0	0	0	0	0	0	0	0	0	0	0	0	0	0	0	0	0	0	0	0	0	0	0	0	0	0	0
FE120	0	0	0	0	0	0	0	0	0	0	0	0	0	0	0	0	0	0	0	0	0	0	0	0	0	0	0	0	0	0	0	0	0	0	0	0	0	0	0	0	0	0	0	0	0	0	0	0	0
FE121	0	0	0	0	0	0	0	0	0	0	0	0	0	0	0	0	0	0	0	0	0	0	0	0	0	0	0	0	0	0	0	0	0	0	0	0	0	0	0	0	0	0	0	0	0	0	0	0	0
FE122	0	0	0	0	0	0	0	0	0	0	0	0	0	0	0	0	0	0	0	0	0	0	0	0	0	0	0	0	0	0	0	0	0	0	0	0	0	0	0	0	0	0	0	0	0	0	0	0	0
FE123	0	0	0	0	0	0	0	0	0	0	0	0	0	0	0	0	0	0	0	0	0	0	0	0	0	0	0	0	0	0	0	0	0	0	0	0	0	0	0	0	0	0	0	0	0	0	0	0	0
FE124	0	0	0	0	0	0	0	0	0	0	0	0	0	0	0	0	0	0	0	0	0	0	0	0	0	0	0	0	12	0	0	0	0	0	0	0	0	0	0	0	0	0	0	0	0	0	0	0	0
FE125	0	0	0	0	0	0	0	0	0	0	0	0	0	0	0	0	0	0	0	0	0	4	0	0	0	0	0	0	7	0	0	0	0	0	0	0	0	0	0	0	0	0	0	0	0	0	0	0	0
FE126	0	0	0	0	0	0	0	0	0	0	0	0	0	0	0	0	0	0	0	0	0	0	0	0	0	0	52	0	0	0	0	0	0	9	0	0	0	0	0	0	0	0	0	0	0	0	0	0	0
FE127	0	0	0	0	0	0	0	0	0	0	0	0	0	0	0	0	0	0	0	0	0	0	0	0	0	0	0	0	0	0	0	0	0	0	0	0	0	0	0	0	0	0	0	0	0	0	0	0	0
FE128	0	0	0	0	0	0	0	0	0	0	0	0	0	0	0	0	0	0	0	0	0	0	0	0	0	0	0	0	0	0	0	0	0	0	0	0	0	0	0	0	0	0	0	0	0	0	0	0	0
FE129	0	0	0	0	0	0	0	0	0	0	0	0	0	0	0	0	0	0	0	0	0	0	0	0	0	0	0	0	6	0	0	0	0	9	0	0	0	0	0	0	0	0	0	0	0	0	0	0	0
FE130	0	0	0	0	0	0	0	0	0	0	0	0	0	0	0	0	0	0	0	0	0	0	0	0	0	0	0	0	7	0	0	0	0	15	0	0	0	0	0	0	0	0	0	0	0	0	0	0	0
FE131	0	0	0	0	0	0	0	0	0	0	0	0	0	0	0	0	0	0	0	0	0	0	0	0	0	0	0	0	0	0	0	0	0	0	0	0	0	0	0	0	0	0	0	0	0	0	0	0	0
FE132	0	0	0	0	0	0	0	0	0	0	0	0	0	0	0	0	0	0	0	0	0	0	0	0	0	0	0	0	4	0	0	0	0	16	0	0	0	0	0	0	0	0	0	0	0	0	0	0	0
FE133	0	0	0	0	0	0	0	0	0	0	0	0	0	0	0	0	0	0	0	0	0	0	0	0	0	0	0	0	0	0	0	0	0	32	0	0	0	0	0	0	0	0	0	0	0	0	0	0	0
FE134	0	0	0	0	0	0	0	0	0	0	0	0	0	0	0	0	0	0	0	0	0	0	0	0	0	0	0	0	0	0	0	0	0	0	0	0	0	0	0	0	0	0	0	0	0	0	0	0	0
FE135	0	0	0	0	0	0	0	0	0	0	0	0	0	0	0	0	0	0	0	0	0	0	0	0	0	0	0	0	0	0	0	0	0	10	0	0	0	0	0	0	0	0	0	0	0	0	0	0	0
FE136	0	0	0	0	0	0	0	0	0	0	0	0	0	0	0	0	0	0	0	0	0	0	0	0	0	0	9	0	176	0	0	0	0	0	0	0	0	0	0	0	0	0	0	0	0	0	0	0	0
FE137	0	0	0	0	0	0	0	0	0	0	0	0	0	0	0	0	0	0	0	0	0	0	0	0	0	0	2	0	5	0	0	0	0	27	0	0	0	0	0	0	0	0	0	0	0	0	0	0	0
FE138	0	0	0	0	0	0	0	0	0	0	0	0	0	0	0	0	0	0	0	0	0	0	0	0	0	0	0	0	6	0	0	0	0	425	0	0	0	0	0	0	0	0	0	0	0	0	0	0	0
FE139	0	0	0	0	0	0	0	0	0	0	0	0	0	0	0	0	0	0	0	0	0	0	0	0	0	0	0	0	0	0	0	0	0	0	0	0	0	0	0	0	0	0	0	0	0	0	0	0	0
FE140	0	0	0	0	0	0	0	0	0	0	0	0	0	0	0	0	0	0	0	0	0	0	0	0	0	0	0	0	0	0	0	0	0	23	0	0	0	0	0	0	0	0	0	0	0	0	0	0	0
FE141	0	0	2	0	0	0	0	0	0	0	0	0	0	0	0	0	0	0	0	0	0	0	0	0	0	0	3	0	11	0	0	0	0	0	0	0	0	0	0	0	0	0	0	0	0	0	0	0	0
FE142	0	0	0	0	0	0	0	0	0	0	0	0	0	0	0	0	0	0	0	0	0	0	0	0	0	0	2	0	0	0	0	0	0	0	0	0	0	0	0	0	0	0	0	0	0	0	0	0	0
FE143	0	0	0	0	0	0	0	0	0	0	0	0	0	0	0	0	0	0	0	0	0	0	0	0	0	0	0	0	0	0	0	0	0	0	0	0	0	0	0	0	0	0	0	0	0	0	0	0	0
FE144	0	0	0	0	0	0	0	0	0	0	0	0	0	0	0	0	0	0	0	0	0	0	0	0	0	0	0	0	0	0	0	0	0	0	0	0	0	0	0	0	0	0	0	0	0	0	0	0	0
FE145	0	0	0	0	0	0	0	0	0	0	0	0	0	0	0	0	0	0	0	0	0	0	0	0	0	0	2	0	0	0	0	0	0	0	0	0	0	0	0	0	0	0	0	0	0	0	0	0	0
FE146	0	0	0	0	0	0	0	0	0	0	0	0	0	0	0	0	0	0	0	0	0	0	0	0	0	0	0	0	0	0	0	0	0	0	0	0	0	0	0	0	0	0	0	0	0	0	0	0	0
FE147	0	0	0	0	0	0	0	0	0	0	0	0	0	0	0	0	0	0	0	0	0	0	0	0	0	0	0	0	0	0	0	0	0	0	0	0	0	0	0	0	0	0	0	0	0	0	0	0	0
FE148	0	0	0	0	0	0	0	0	0	0	0	0	0	0	0	0	0	0	0	0	0	0	0	0	0	0	0	0	17	0	0	0	0	0	0	0	0	0	0	0	0	0	0	0	0	0	0	0	0
FE149	0	0	0	0	0	0	0	0	0	0	0	0	0	0	0	0	0	0	0	0	0	0	0	0	0	0	0	0	0	0	0	0	0	0	0	0	0	0	0	0	0	0	0	0	0	0	0	0	0
FE150	0	0	0	0	0	0	0	0	0	0	0	0	0	0	0	0	0	0	0	0	0	0	0	0	0	0	0	0	0	0	0	0	0	0	0	0	0	0	0	0	0	0	0	0	0	0	0	0	0
FE151	0	0	0	0	0	0	0	0	0	0	0	0	0	0	0	0	0	0	0	0	0	0	0	0	0	0	0	0	0	0	0	0	0	0	0	0	0	0	0	0	0	0	0	0	0	0	0	0	0
FE152	0	0	0	0	0	0	0	0	0	0	0	0	0	0	0	0	0	0	0	0	0	0	0	0	0	0	3	0	24	0	0	0	0	0	0	0	0	0	0	0	0	0	0	0	0	0	0	0	0
FE153	0	0	0	0	0	0	0	0	0	0	0	0	0	0	0	0	0	0	0	0	0	5	0	0	0	0	3	0	105	0	0	0	0	0	0	0	0	0	0	0	0	0	0	0	0	0	0	0	0
FE154	0	0	0	0	0	0	0	0	0	0	0	0	0	0	0	0	0	0	0	0	0	4	0	0	0	0	4	0	77	0	0	0	0	0	0	0	0	0	0	0	0	0	0	0	0	0	0	0	0
FE155	0	0	0	0	0	0	0	0	0	0	0	0	0	0	0	0	0	0	0	0	0	0	0	0	0	0	0	0	11	0	0	0	0	0	4	0	0	0	0	0	0	0	0	0	0	0	0	0	0
FE156	0	0	0	0	0	0	0	0	0	0	0	0	0	0	0	0	0	0	0	0	0	0	0	0	0	0	0	0	9	0	0	0	0	0	0	0	0	0	0	0	0	0	0	0	0	0	0	0	0
FE157	0	0	0	0	0	0	0	0	0	0	0	0	0	0	0	0	0	0	0	0	0	0	0	0	0	0	0	0	4	0	0	0	0	0	0	0	0	0	0	0	0	0	0	0	0	0	0	0	0
FE158	0	0	0	0	0	0	0	0	0	0	0	0	0	0	0	0	0	0	0	0	0	0	0	0	0	0	0	0	0	0	0	0	0	0	0	0	0	0	0	0	0	0	0	0	0	0	0	0	0
FE159	0	0	0	0	0	0	0	8	0	0	0	0	0	0	0	0	0	0	0	0	0	16	0	0	0	0	25	0	46	0	0	0	0	0	0	0	0	0	0	0	0	0	0	0	0	0	0	0	0
FE160	0	0	0	0	0	0	0	0	0	0	0	0	0	0	0	0	0	0	0	0	0	0	0	0	0	0	5	0	313	0	0	0	0	0	0	0	0	0	0	0	0	0	0	0	0	0	0	0	0
FE161	0	0	0	0	0	0	0	0	0	0	0	0	0	0	0	0	0	0	0	0	0	0	0	0	0	0	14	0	44	0	0	0	0	0	5	0	0	0	0	0	0	0	0	0	0	0	0	0	0
FE162	0	0	0	0	0	0	0	0	0	0	0	0	0	0	0	0	0	0	0	0	0	0	0	0	0	0	0	0	76	0	0	0	0	0	0	0	0	0	0	0	0	0	0	0	0	0	0	0	0
FE163	0	0	0	0	0	0	0	0	0	0	0	0	0	0	0	0	0	0	0	0	0	0	0	0	0	0	0	0	0	0	0	0	0	0	0	0	0	0	0	0	0	0	0	0	0	0	0	0	0
FE164	0	0	0	0	0	0	0	0	0	0	0	0	0	0	0	0	0	0	0	0	0	5	0	0	0	0	0	0	191	12	0	0	0	0	0	0	0	0	0	0	0	0	0	0	0	0	0	0	0
FE165	0	0	0	0	0	0	0	0	0	0	0	0	0	0	0	0	0	0	0	0	0	8	0	0	0	0	0	0	56	0	0	0	0	0	0	0	0	0	0	0	0	0	0	0	0	0	0	0	0
FE166	0	0	0	0	0	0	0	0	0	0	0	0	0	0	0	0	0	0	0	0	0	0	0	0	0	0	0	0	0	0	0	0	0	0	0	0	0	0	0	0	0	0	0	0	0	0	0	0	0
FE167	0	0	0	0	0	0	0	0	0	0	0	0	0	0	0	0	0	0	0	0	0	0	0	0	0	0	0	0	0	0	0	0	0	0	0	0	0	0	0	0	0	0	0	0	0	0	0	0	0
FE168	0	0	0	0	0	0	0	0	0	0	0	0	0	0	0	0	0	0	0	0	0	0	0	0	0	0	0	0	38	0	0	0	0	0	0	0	0	0	0	0	0	0	0	0	0	0	0	0	0
FE169	0	0	0	0	0	0	0	0	0	0	0	0	0	0	0	0	0	0	0	0	0	0	0	0	0	0	0	0	0	0	0	0	0	0	0	0	0	0	0	0	0	0	0	0	0	0	0	0	0
FE170	0	0	0	0	0	0	0	0	0	0	0	0	0	0	0	0	0	0	0	0	0	18	0	0	0	0	0	0	78	0	0	0	0	0	0	0	0	0	0	0	0	0	0	0	0	0	0	0	0
FE171	0	0	0	0	0	0	0	0	0	0	0	0	0	0	0	0	0	0	0	0	0	0	0	0	0	0	0	0	58	14	0	0	0	0	0	0	0	0	0	0	0	0	0	0	0	0	0	0	0
FE172	0	0	0	0	0	0	0	0	0	0	0	0	0	0	0	0	0	0	0	0	0	0	0	0	0	0	0	0	20	0	0	0	0	0	0	0	0	0	0	0	0	0	0	0	0	0	0	0	0
FE173	0	0	0	0	0	0	0	0	0	0	0	0	0	0	0	0	0	0	0	0	0	3	0	0	0	0	0	0	34	16	0	0	0	0	0	0	0	0	0	0	0	0	0	0	0	0	0	0	0
FE174	0	0	0	0	0	0	0	0	0	0	0	0	0	0	0	0	0	0	0	0	0	0	0	0	0	0	0	0	0	0	0	0	0	0	0	0	0	0	0	0	0	0	0	0	0	0	0	0	0
FE175	0	0	0	0	0	0	0	0	0	0	0	0	0	0	0	0	0	0	0	0	0	0	0	0	0	0	0	0	43	0	0	0	0	0	0	0	0	0	0	0	0	0	0	0	0	0	0	0	0
FE176	0	0	0	0	0	0	0	0	0	0	0	0	0	0	0	0	0	0	0	0	0	0	0	0	0	0	0	0	78	0	0	0	0	0	0	0	0	0	0	0	0	0	0	0	0	0	0	0	0
FE177	0	0	0	0	0	0	0	0	0	0	0	0	0	0	0	0	0	0	0	0	0	0	0	0	0	0	5	0	0	0	0	0	0	0	0	0	0	0	0	0	0	0	0	0	0	0	0	0	0
FE178	0	0	0	0	0	0	0	0	0	0	0	0	0	0	0	0	0	0	0	0	0	0	0	0	0	0	0	0	0	0	0	0	0	0	0	0	0	0	0	0	0	0	0	0	0	0	0	0	0
FE179	0	0	0	0	0	0	0	0	0	0	0	0	0	0	0	0	0	0	0	0	0	0	0	0	0	0	6	0	5	0	0	0	0	0	0	0	0	0	0	0	0	0	0	0	0	0	0	0	0
FE180	0	0	0	0	0	0	0	0	0	0	0	0	0	0	0	0	0	0	0	0	0	0	0	0	0	0	0	0	15	0	0	0	0	0	0	0	0	0	0	0	0	0	0	0	0	0	0	0	0
FE181	0	0	0	0	0	0	0	0	0	0	0	0	0	0	0	0	0	0	0	0	0	0	0	0	0	0	0	0	0	0	0	0	0	0	0	0	0	0	0	0	0	0	0	0	0	0	0	0	0
FE182	0	0	0	0	0	0	0	0	0	0	0	0	0	0	0	0	0	0	0	0	0	0	0	0	0	0	0	0	11	3	0	0	0	0	0	0	0	0	0	0	0	0	0	0	0	0	0	0	0
FE183	0	0	0	0	0	0	0	0	0	0	0	0	0	0	0	0	0	0	0	0	0	0	0	0	0	0	0	0	24	0	0	0	0	0	0	0	0	0	0	0	0	0	0	0	0	0	0	0	0
FE184	0	0	0	0	0	0	0	0	0	0	0	0	0	0	0	0	0	0	0	0	0	0	0	0	0	0	0	0	6	0	0	0	0	0	0	0	0	0	0	0	0	0	0	0	0	0	0	0	0
FE185	0	0	0	0	0	0	0	0	0	0	0	0	0	0	0	0	0	0	0	0	0	0	0	0	0	0	0	0	5	0	0	0	0	0	0	0	0	0	0	0	0	0	0	0	0	0	0	0	0
FE186	0	0	0	0	0	0	0	0	0	0	0	0	0	0	0	0	0	0	0	0	0	0	0	0	0	0	0	0	0	0	0	0	0	0	0	0	0	0	0	0	0	0	0	0	0	0	0	0	0
FE187	0	0	0	0	0	0	0	0	0	0	0	0	0	0	0	0	0	0	0	0	0	0	0	0	0	0	0	0	5	0	0	0	0	0	0	0	0	0	0	0	0	0	0	0	0	0	0	0	0
FE188	0	0	0	0	0	0	0	0	0	0	0	0	0	0	0	0	0	0	0	0	0	0	0	0	0	0	0	0	6	0	0	0	0	0	0	0	0	0	0	0	0	0	0	0	0	0	0	0	0
FE189	0	0	0	0	0	0	0	0	0	0	0	0	0	0	0	0	0	0	0	0	0	0	0	0	0	0	0	0	0	0	0	0	0	0	0	0	0	0	0	0	0	0	0	0	0	0	0	0	0
FE190	0	0	0	0	0	0	0	0	0	0	0	0	0	0	0	0	0	0	0	0	0	0	0	0	0	0	0	0	0	0	0	0	0	0	0	0	0	0	0	0	0	0	0	0	0	0	0	0	0
FE191	0	0	0	0	0	0	0	0	0	0	0	0	0	0	0	0	0	0	0	0	0	0	0	0	0	0	0	0	8	0	0	0	0	0	0	0	0	0	0	0	0	0	0	0	0	0	0	0	0
FE192	0	0	0	0	0	0	0	0	0	0	0	0	0	0	0	0	0	0	0	0	0	0	0	0	0	0	0	0	11	6	0	0	0	0	0	0	0	0	0	0	0	0	0	0	0	0	0	0	0
FE193	0	0	0	0	0	0	0	0	0	0	0	0	0	0	0	0	0	0	0	0	0	0	0	0	0	0	0	0	0	0	0	0	0	0	0	0	0	0	0	0	0	0	0	0	0	0	0	0	0
FE194	0	0	0	0	0	0	0	0	0	0	0	0	0	0	0	0	0	0	0	0	0	0	0	0	0	0	0	0	12	0	0	0	0	0	0	0	0	0	0	0	0	0	0	0	0	0	0	0	0
FE195	0	0	0	0	0	0	0	0	0	0	0	0	0	0	0	0	0	0	0	0	0	0	0	0	0	0	0	0	0	0	0	0	0	0	0	0	0	0	0	0	0	0	0	0	0	0	0	0	0
FE196	0	0	0	0	0	0	0	0	0	0	0	0	0	0	0	0	0	0	0	0	0	0	0	0	0	0	0	0	0	0	0	0	0	0	0	0	0	0	0	0	0	0	0	0	0	0	0	0	0
FE197	0	0	0	0	0	0	0	0	0	0	0	0	0	0	0	0	0	0	0	0	0	0	0	0	0	0	0	0	0	0	0	0	0	0	0	0	0	0	0	0	0	0	0	0	0	0	0	0	0
FE198	0	0	0	0	0	0	0	0	0	0	0	0	0	0	0	0	0	0	0	0	0	0	0	0	0	0	0	0	0	3	0	0	0	0	0	0	0	0	0	0	0	0	0	0	0	0	0	0	0
FE199	0	0	0	0	0	0	0	0	0	0	0	0	0	0	0	0	0	0	0	0	0	0	0	0	0	0	3	0	0	0	0	0	0	0	0	0	0	0	0	0	0	0	0	0	0	0	0	0	0
FE200	0	0	0	0	0	0	0	0	0	0	0	0	0	0	0	0	0	0	0	0	0	0	0	0	0	0	0	0	0	0	0	0	0	0	0	0	0	0	0	0	0	0	0	0	0	0	0	0	0
FE201	0	0	0	0	0	0	0	0	0	0	0	0	0	0	0	0	0	0	0	0	0	0	0	0	0	0	2	0	0	0	0	0	0	0	0	0	0	0	0	0	0	0	0	0	0	0	0	0	0
FE202	0	0	0	0	0	0	0	0	0	0	0	0	0	0	0	0	0	0	0	0	0	0	0	0	0	0	0	0	0	0	0	0	0	0	0	0	0	0	0	0	0	0	0	0	0	0	0	0	0
FE203	0	0	0	0	0	0	0	0	0	0	0	0	0	0	0	0	0	0	0	0	0	0	0	0	0	0	0	0	10	0	0	0	0	0	0	0	0	0	0	0	0	0	0	0	0	0	0	0	0
FE204	0	0	0	0	0	0	0	0	0	0	0	0	0	0	0	0	0	0	0	0	0	0	0	0	0	0	0	0	0	0	0	0	0	0	0	0	0	0	0	0	0	0	0	0	0	0	0	0	0
FE205	0	0	0	0	0	0	0	0	0	0	0	0	0	0	0	0	0	0	0	0	0	0	0	0	0	0	0	0	12	0	0	0	0	0	0	0	0	0	0	0	0	0	0	0	0	0	0	0	0
FE206	0	0	0	0	0	0	0	0	0	0	0	0	0	0	0	0	0	0	0	0	0	0	0	0	0	0	0	0	15	0	0	0	0	0	0	4	0	0	0	0	0	0	0	0	0	0	0	0	0
FE207	0	0	0	0	0	0	0	0	0	0	0	0	0	0	0	0	0	0	0	0	0	0	0	0	0	0	0	0	0	0	0	0	0	0	0	0	0	0	0	0	0	0	0	0	0	0	0	0	0
FE208	0	0	0	0	0	0	0	0	0	0	0	0	0	0	0	0	0	0	0	0	0	0	0	0	0	0	0	0	0	0	0	0	0	0	0	0	0	0	0	0	0	0	0	0	0	0	0	0	0
FE209	0	0	0	0	0	0	0	0	0	0	0	0	0	0	0	0	0	0	0	0	0	0	0	0	0	0	0	0	0	0	0	0	0	0	0	0	0	0	0	0	0	0	0	0	0	0	0	0	0
FE210	0	0	0	0	0	0	0	0	0	0	0	0	0	0	0	0	0	0	0	0	0	0	0	0	0	0	0	0	0	0	0	0	0	0	6	0	0	0	0	0	0	0	0	0	0	0	0	0	0
FE211	0	0	0	0	0	0	0	0	0	0	0	0	0	0	0	0	0	0	0	0	0	0	0	0	0	0	0	0	0	0	0	0	0	0	0	0	0	0	0	0	0	0	0	0	0	0	0	0	0
FE212	0	0	0	0	0	0	0	0	0	0	0	0	0	0	0	0	0	0	0	0	0	0	0	0	0	0	0	0	0	0	0	0	0	0	0	0	0	0	0	0	0	0	0	0	0	0	0	0	0
FE213	0	0	0	0	0	0	0	0	0	0	0	0	0	0	0	0	0	0	0	0	0	0	0	0	0	0	0	0	0	0	0	0	0	0	0	0	0	0	0	0	0	0	0	0	0	0	0	0	0
FE214	0	0	0	0	0	0	0	0	0	0	0	0	0	0	0	0	0	0	0	0	0	0	0	0	0	0	0	0	0	0	0	0	0	0	0	0	0	0	0	0	0	0	0	0	0	0	0	0	0
FE215	0	0	0	0	0	0	0	0	0	0	0	0	0	0	0	0	0	0	0	0	0	7	0	0	0	0	0	0	3	3	0	0	0	0	0	0	0	0	0	0	0	0	0	0	0	0	0	0	0
FE216	0	0	0	0	0	0	0	0	0	0	0	0	0	0	0	0	0	0	0	0	0	0	0	0	0	0	0	0	0	7	0	0	0	0	0	0	0	0	0	0	0	0	0	0	0	0	0	0	0
FE217	0	0	0	0	0	0	0	0	0	0	0	0	0	0	0	0	0	0	0	0	0	0	0	0	0	0	0	0	0	0	0	0	0	0	0	0	0	0	0	0	0	0	0	0	0	0	0	0	0
FE218	0	0	0	0	0	0	0	0	0	0	0	0	0	0	0	0	0	0	0	0	0	0	0	0	0	0	0	0	0	0	0	0	0	0	0	0	0	0	0	0	0	0	0	0	0	0	0	0	0
FE219	0	0	0	0	0	0	0	0	0	0	0	0	0	0	0	0	0	0	0	0	0	0	0	0	0	0	0	0	0	0	0	0	0	0	0	0	0	0	0	0	0	0	0	0	0	0	0	0	0
FE220	0	0	0	0	0	0	0	0	0	0	0	0	0	0	0	0	0	0	0	0	0	0	0	0	0	0	0	0	5	0	0	0	0	0	0	0	0	0	0	0	0	0	0	0	0	0	0	0	0
FE221	0	0	0	0	0	0	0	0	0	0	0	0	0	0	0	0	0	0	0	0	0	0	0	0	0	0	0	0	5	3	0	0	0	0	0	0	0	0	0	0	0	0	0	0	0	0	0	0	0
FE222	0	0	0	0	0	0	0	0	0	0	0	0	0	0	0	0	0	0	0	0	0	0	0	0	0	0	0	0	0	0	0	0	0	0	0	0	0	0	0	0	0	0	0	0	0	0	0	0	0
FE223	0	0	0	0	0	0	0	0	0	0	0	0	0	0	0	0	0	0	0	0	0	0	0	0	0	0	0	0	0	0	0	0	0	0	0	0	0	0	0	0	0	0	0	0	0	0	0	0	0
FE224	0	0	0	0	0	0	0	0	0	0	0	0	0	0	0	0	0	0	0	0	0	0	0	0	0	0	0	0	0	0	0	0	0	0	0	0	0	0	0	0	0	0	0	0	0	0	0	0	0
FE225	0	0	0	0	0	0	0	0	0	0	0	0	0	0	0	0	0	0	0	0	0	0	0	0	0	0	0	0	0	0	0	0	0	0	0	0	0	0	0	0	0	0	0	0	0	0	0	0	0
FE226	0	0	0	0	0	0	0	0	0	0	0	0	0	0	0	0	0	0	0	0	0	0	0	0	0	0	0	0	0	0	0	0	0	0	0	0	0	0	0	0	0	0	0	0	0	0	0	0	0
FE227	0	0	0	0	0	0	0	0	0	0	0	0	0	0	0	0	0	0	0	0	0	0	0	0	0	0	0	0	0	0	0	0	0	0	0	0	0	0	0	0	0	0	0	0	0	0	0	0	0
FE228	0	0	0	0	0	0	0	0	0	0	0	0	0	0	0	0	0	0	0	0	0	3	0	0	0	0	3	0	0	15	0	0	0	0	8	0	0	0	0	0	0	0	0	0	0	0	0	0	0
FE229	0	0	0	0	0	0	0	0	0	0	0	0	0	0	0	0	0	0	0	0	0	0	0	0	0	0	0	0	0	0	0	0	0	0	0	0	0	0	0	0	0	0	0	0	0	0	0	0	0
FE230	0	0	0	0	0	0	0	0	0	0	0	0	0	0	0	0	0	0	0	0	0	0	0	0	0	0	0	0	0	0	0	0	0	0	0	0	0	0	0	0	0	0	0	0	0	0	0	0	0
FE231	0	0	0	0	0	0	0	0	0	0	0	0	0	0	0	0	0	0	0	0	0	0	0	0	0	0	0	0	0	0	0	0	0	0	0	0	0	0	0	0	0	0	0	0	0	0	0	0	0
FE232	0	0	0	0	0	0	0	0	0	0	0	0	0	0	0	0	0	0	0	0	0	0	0	0	0	0	0	0	0	0	0	0	0	0	0	0	0	0	0	0	0	0	0	0	0	0	0	0	0
FE233	0	0	0	0	0	0	0	0	0	0	0	0	0	0	0	0	0	0	0	0	0	0	0	0	0	0	0	0	0	0	0	0	0	0	0	0	0	0	0	0	0	0	0	0	0	0	0	0	0
FE234	0	0	0	0	0	0	0	0	0	0	0	0	0	0	0	0	0	0	0	0	0	3	0	0	0	0	0	0	18	7	0	0	0	0	0	0	0	0	0	0	0	0	0	0	0	0	0	0	0
FE235	0	0	0	0	0	0	0	0	0	0	0	0	0	0	0	0	0	0	0	0	0	0	0	0	0	0	0	0	7	0	0	0	0	0	0	0	0	0	0	0	0	0	0	0	0	0	0	0	0
FE236	0	0	0	0	0	0	0	0	0	0	0	0	0	0	0	0	0	0	0	0	0	0	0	0	0	0	0	0	0	0	0	0	0	0	0	0	0	0	0	0	0	0	0	0	0	0	0	0	0
FE240	0	0	0	0	0	0	0	0	0	0	0	0	0	0	0	0	0	0	0	0	0	0	0	0	0	0	0	0	0	0	0	0	0	0	0	0	0	0	0	0	0	0	0	0	0	0	0	0	0
FE241	0	0	0	0	0	0	0	0	0	0	0	0	0	0	0	0	0	0	0	0	0	0	0	0	0	0	0	0	0	0	0	0	0	0	0	0	0	0	0	0	0	0	0	0	0	0	0	0	0
FE242	0	0	0	0	0	0	0	0	0	0	0	0	0	0	0	0	0	0	0	0	0	4	0	0	0	0	0	0	8	0	0	0	0	0	0	0	0	0	0	0	0	0	0	0	0	0	0	0	0
FE243	0	0	0	0	0	0	0	0	0	0	0	0	0	0	0	0	0	0	0	0	0	0	0	0	0	0	0	0	0	0	0	0	0	0	0	0	0	0	0	0	0	0	0	0	0	0	0	0	0
FE246	3	0	2	0	0	0	0	0	0	0	0	0	0	0	0	0	0	0	0	0	0	0	0	0	0	0	134	0	225	21	0	0	0	0	0	0	0	0	0	0	0	0	0	0	0	0	0	0	0
FE247	0	0	0	0	0	0	0	0	0	0	0	0	0	0	0	0	0	0	0	0	0	0	0	0	0	0	0	0	19	0	0	0	0	0	0	0	0	0	0	0	0	0	0	0	0	0	0	0	0
FE249	0	0	0	0	0	0	0	0	0	0	0	0	0	0	0	0	0	0	0	0	0	0	0	0	0	0	0	0	0	0	0	0	0	0	0	0	0	0	0	0	0	0	0	0	0	0	0	0	0
FE250	0	0	0	0	0	0	0	0	0	0	0	0	0	0	0	0	0	0	0	0	0	0	0	0	0	0	0	0	0	0	0	0	0	0	0	0	0	0	0	0	0	0	0	0	0	0	0	0	0
FE252	0	0	0	0	0	0	0	0	0	0	0	0	0	0	0	0	0	0	0	0	0	0	0	0	0	0	2	0	0	0	0	0	0	0	0	0	0	0	0	0	0	0	0	0	0	0	0	0	0
FE253	0	0	0	0	0	0	0	0	0	0	0	0	0	0	0	0	0	0	0	0	0	0	0	0	0	0	38	0	66	0	0	0	0	0	4	0	0	0	0	0	0	0	0	0	0	0	0	0	0
FE254	0	0	0	0	0	0	0	0	0	0	0	0	0	0	0	0	0	0	0	0	0	0	0	0	0	0	3	0	0	0	0	0	0	0	0	0	0	0	0	0	0	0	0	0	0	0	0	0	0
FE255	0	0	0	0	0	0	0	0	0	0	0	0	0	0	0	0	0	0	0	0	0	0	0	0	0	0	0	0	0	0	0	0	0	0	0	0	0	0	0	0	0	0	0	0	0	0	0	0	0
FE256	0	0	0	0	0	0	0	0	0	0	0	0	0	0	0	0	0	0	0	0	0	0	0	0	0	0	0	0	0	0	0	0	0	0	0	0	0	0	0	0	0	0	0	0	0	0	0	0	0
FE257	0	0	0	0	0	0	0	0	0	0	0	0	0	0	0	0	0	0	0	0	0	0	0	0	0	0	0	0	0	0	0	0	0	0	0	0	0	0	0	0	0	0	0	0	0	0	0	0	0
FE258	0	0	0	0	0	0	0	0	0	0	0	0	0	0	0	0	0	0	0	0	0	0	0	0	0	0	0	0	15	4	0	0	0	0	0	0	0	0	0	0	0	0	0	0	0	0	0	0	0
FE259	0	0	0	0	0	0	0	0	0	0	0	0	0	0	0	0	0	0	0	0	0	0	0	0	0	0	0	0	0	0	0	0	0	0	0	0	0	0	0	0	0	0	0	0	0	0	0	0	0
FE260	0	0	0	0	0	0	0	0	0	0	0	0	0	0	0	0	0	0	0	0	0	0	0	0	0	0	2	0	57	0	0	0	0	0	0	0	0	0	0	0	0	0	0	0	0	0	0	0	0
FE261	0	0	0	0	0	0	0	0	0	0	0	0	0	0	0	0	0	0	0	0	0	0	0	0	0	0	0	0	0	0	0	0	0	0	0	0	0	0	0	0	0	0	0	0	0	0	0	0	0
FE262	0	0	0	0	0	0	0	0	0	0	0	0	0	0	0	0	0	0	0	0	0	0	0	0	0	0	0	0	0	0	0	0	0	0	0	0	0	0	0	0	0	0	0	0	0	0	0	0	0
FE263	0	0	0	0	0	0	0	0	0	0	0	0	0	0	0	0	0	0	0	0	0	0	0	0	0	0	0	0	12	0	0	2	0	0	0	0	0	0	0	0	0	0	0	0	0	0	0	0	0
FE264	0	0	0	0	0	0	0	0	0	0	0	0	0	0	0	0	0	0	0	0	0	0	0	0	0	0	0	0	0	0	0	4	0	0	0	0	0	0	0	0	0	0	0	0	0	0	0	0	0
FE265	0	0	0	0	0	0	0	0	0	0	0	0	0	0	0	0	0	0	0	0	0	0	0	0	0	0	0	0	0	0	0	0	0	0	0	0	0	0	0	0	0	0	0	0	0	0	0	0	0
FE266	0	0	0	0	0	0	0	0	0	0	0	0	0	0	0	0	0	0	0	0	0	0	0	0	0	0	0	0	0	0	0	0	0	0	0	0	0	0	0	0	0	0	0	0	0	0	0	0	0
FE267	0	0	0	0	0	0	0	0	0	0	0	0	0	0	0	0	0	0	0	0	0	5	0	0	0	0	0	0	0	0	0	0	0	0	0	0	0	0	0	0	0	0	0	0	0	0	0	0	0
FE268	0	0	0	0	0	0	0	0	0	0	0	0	0	0	0	0	0	0	0	0	0	0	0	0	0	0	0	0	0	0	0	0	0	0	0	0	0	0	0	0	0	0	0	0	0	0	0	0	0
FE269	0	0	0	0	0	0	0	0	0	0	0	0	0	0	0	0	0	0	0	0	0	0	0	0	0	0	0	0	0	0	0	0	0	0	0	0	0	0	0	0	0	0	0	0	0	0	0	0	0
FE270	0	0	0	0	0	0	0	0	0	0	0	0	0	0	0	0	0	0	0	0	0	0	0	0	0	0	0	0	0	0	0	0	0	0	0	0	0	0	0	0	0	0	0	0	0	0	0	0	0
FE271	0	0	0	0	0	0	0	0	0	0	0	0	0	0	0	0	0	0	0	0	0	0	0	0	0	0	0	0	0	0	0	0	0	0	0	0	0	0	0	0	0	0	0	0	0	0	0	0	0
FE272	0	0	0	0	0	0	0	0	0	0	0	0	0	0	0	0	0	0	0	0	0	0	0	0	0	0	0	0	5	20	0	0	0	0	0	0	0	0	0	0	0	0	0	0	0	0	0	0	0
FE273	0	0	0	0	0	0	0	0	0	0	0	0	0	0	0	0	0	0	0	0	0	0	0	0	0	0	0	0	0	0	0	0	0	0	0	0	0	0	0	0	0	0	0	0	0	0	0	0	0
FE274	0	0	0	0	0	0	0	0	0	0	0	0	0	0	0	0	0	0	0	0	0	0	0	0	0	0	0	0	0	0	0	0	0	0	0	0	0	0	0	0	0	0	0	0	0	0	0	0	0
FE275	0	0	0	0	0	0	0	0	0	0	0	0	0	0	0	0	0	0	0	0	0	0	0	0	0	0	0	0	0	0	0	0	0	0	0	0	0	0	0	0	0	0	0	0	0	0	0	0	0
FE276	0	0	0	0	0	0	0	0	0	0	0	0	0	0	0	0	0	0	0	0	0	0	0	0	0	0	0	0	0	0	0	0	0	0	0	0	0	0	0	0	0	0	0	0	0	0	0	0	0
FE277	0	0	0	0	0	0	0	0	0	0	0	0	0	0	0	0	0	0	0	0	0	0	0	0	0	0	0	0	0	0	0	0	0	0	0	0	0	0	0	0	0	0	0	0	0	0	0	0	0
FE278	0	0	0	0	0	0	0	0	0	0	0	0	0	0	0	0	0	0	0	0	0	0	0	0	0	0	0	0	0	0	0	0	0	0	0	0	0	0	0	0	0	0	0	0	0	0	0	0	0
FE279	0	0	0	0	0	0	0	0	0	0	0	0	0	0	0	0	0	0	0	0	0	0	0	0	0	0	0	0	0	0	0	0	0	0	0	0	0	0	0	0	0	0	0	0	0	0	0	0	0
FE280	0	0	0	0	0	0	0	0	0	0	0	0	0	0	0	0	0	0	0	0	0	0	0	0	0	0	0	0	42	0	0	0	0	0	37	0	0	0	0	0	0	0	0	0	0	0	0	0	0
FE281	0	0	0	0	0	0	0	0	0	0	0	0	0	0	0	0	0	0	0	0	0	0	0	0	0	0	0	0	0	0	0	0	0	0	37	0	0	0	0	2	0	0	0	0	0	0	0	0	0
FE282	0	0	0	0	0	0	0	0	0	0	0	0	0	0	0	0	0	0	0	0	10	0	0	0	0	0	0	0	45	0	0	0	0	0	0	0	0	0	0	0	0	0	0	0	0	0	0	0	0
FE283	0	0	0	0	0	0	0	0	0	0	0	0	0	0	0	0	0	0	0	0	0	0	0	0	0	0	0	0	0	0	0	0	0	0	0	0	0	0	0	0	0	0	0	0	0	0	0	0	0
FE284	0	0	0	0	0	0	0	0	0	0	0	0	0	0	0	0	0	0	0	0	0	42	0	0	0	0	0	0	0	0	0	0	0	0	17	0	0	0	0	0	0	0	0	0	0	0	0	0	0
FE285	0	0	0	0	0	0	0	0	0	0	0	0	0	0	0	0	0	0	0	0	0	0	0	0	0	0	0	0	0	0	0	0	0	0	0	0	0	0	0	0	0	0	0	0	0	0	0	0	0
FE286	0	0	0	0	0	0	0	0	0	0	0	0	0	0	0	0	0	0	0	0	0	0	0	0	0	0	0	0	0	0	0	0	0	0	0	0	0	0	0	0	0	0	0	0	0	0	0	0	0
FE287	0	0	0	0	0	0	0	0	0	0	0	0	0	0	0	0	0	0	0	0	0	0	0	0	0	0	0	0	0	0	0	0	0	0	0	0	0	0	0	0	0	0	0	0	0	0	0	0	0
FE288	0	0	0	0	0	0	0	0	0	0	0	0	0	0	0	0	0	0	0	0	0	0	0	0	0	0	0	0	11	0	0	0	0	0	0	0	0	0	0	0	0	0	0	0	0	0	0	0	0
FE289	0	0	0	0	0	0	0	0	0	0	0	0	0	0	0	0	0	0	0	0	0	0	0	0	0	0	0	0	18	58	0	0	0	0	0	0	0	0	0	0	0	0	0	0	0	0	0	0	0
FE290	0	0	0	0	0	0	0	0	0	0	0	0	0	0	0	0	0	0	0	0	0	6	0	0	0	0	0	0	14	4	0	0	0	0	0	0	0	0	0	0	0	0	0	0	0	0	0	0	0
FE291	0	0	0	0	0	0	0	0	0	0	0	0	0	0	0	0	0	0	0	0	0	0	0	0	0	0	0	0	0	0	0	0	0	0	0	0	0	0	4	0	0	0	0	0	0	0	0	0	0
FE292	0	0	0	0	0	0	0	0	0	0	0	0	0	0	0	0	0	0	0	0	0	0	0	0	0	0	5	0	26	0	0	0	0	0	47	0	0	0	0	0	0	0	0	0	0	0	0	0	0
FE293	0	0	3	0	0	0	0	0	0	0	0	0	0	0	0	0	0	28	0	10	0	0	0	0	0	0	0	0	0	0	0	0	0	0	100	0	0	0	0	0	0	0	0	0	42	0	0	0	0
FE294	0	0	0	0	0	0	0	0	0	0	0	0	0	0	0	0	0	0	0	0	0	10	0	0	0	0	0	0	18	0	0	0	0	0	0	15	0	0	0	0	0	0	0	0	2	0	0	0	0
FE295	0	0	0	0	0	0	0	0	0	0	0	0	0	0	0	0	0	0	0	0	0	0	0	0	0	0	0	0	0	0	0	0	0	0	10	0	0	0	0	0	0	0	0	0	0	0	0	0	0
FE296	0	0	0	0	0	0	0	0	0	0	0	0	0	0	0	0	0	0	0	0	0	0	0	0	0	0	0	0	0	6	0	0	0	0	6	0	0	0	0	4	0	0	0	0	0	0	0	0	0
FE297	0	0	0	0	0	0	0	0	0	0	0	0	0	0	0	0	0	0	0	0	0	0	0	0	0	0	0	0	0	0	0	0	0	0	22	0	0	0	0	0	0	0	0	0	0	0	0	0	0
FE298	0	0	0	0	0	0	0	0	0	0	0	0	0	0	0	0	0	0	0	0	0	0	0	0	0	0	0	0	0	0	0	0	0	0	0	0	0	0	0	0	0	0	0	0	0	0	0	0	0
FE299	0	0	0	0	0	0	0	0	0	0	0	0	0	0	0	0	0	0	0	0	0	0	0	0	0	0	0	0	0	0	0	0	0	0	9	0	0	0	0	0	0	0	0	0	0	0	0	0	0
FE300	0	0	0	0	0	0	0	0	0	0	0	0	0	0	0	0	0	0	0	0	0	0	0	0	0	0	0	0	0	0	0	0	0	0	11	0	0	0	0	0	0	0	0	0	0	0	0	0	0
FE301	0	0	0	0	0	0	0	0	0	0	0	0	0	0	0	0	0	0	0	0	0	0	0	0	0	0	0	0	0	0	0	0	0	0	4	0	0	0	0	0	0	0	0	0	0	0	0	0	0
FE302	0	0	0	0	0	0	0	0	0	0	0	0	0	0	0	0	0	0	0	0	0	0	0	0	0	0	0	0	0	0	0	0	0	0	0	0	0	0	0	0	0	0	0	0	0	0	0	0	0
FE303	0	0	0	0	0	0	0	0	0	0	0	0	0	0	0	0	0	0	0	0	0	7	0	0	0	0	4	0	78	0	0	0	0	0	6	0	0	0	0	0	0	0	0	0	0	0	0	0	0
FE304	0	0	0	0	0	0	0	0	0	0	0	0	0	0	0	0	0	0	0	0	0	0	0	0	0	0	0	0	0	0	0	0	0	0	62	0	0	0	0	0	0	0	0	0	0	0	0	0	0
FE305	0	0	0	0	0	0	0	0	0	0	0	0	0	0	0	0	0	0	0	0	0	0	0	0	0	0	4	0	8	0	0	0	0	0	52	0	0	0	0	0	0	0	0	0	0	0	0	0	0
FE306	0	0	0	0	0	0	0	0	0	0	0	0	0	0	0	0	0	0	0	0	0	0	0	0	0	0	0	0	0	0	0	0	0	0	0	0	0	0	0	0	0	0	0	0	0	0	0	0	0
FE307	0	0	0	0	0	0	0	0	0	0	0	0	0	0	0	0	0	0	0	0	0	0	0	0	0	0	0	0	8	4	0	0	0	0	5	0	0	0	0	0	0	0	0	0	0	0	0	0	0
FE308	0	0	0	0	0	0	0	0	0	0	0	0	0	0	0	0	0	0	0	0	0	0	0	0	0	0	0	0	0	0	0	0	0	0	5	0	0	0	0	0	0	0	0	0	0	0	0	0	0
FE309	0	0	0	0	0	0	0	0	0	0	0	0	0	0	0	0	0	0	0	0	0	0	0	0	0	0	0	0	0	0	0	0	0	0	14	0	0	0	0	0	0	0	0	0	0	0	0	0	0
FE310	0	0	0	0	0	0	0	0	0	0	0	0	0	0	0	0	0	0	0	0	0	0	0	0	0	0	0	0	0	0	0	0	0	0	0	0	0	0	0	0	0	0	0	0	0	0	0	0	0
FE311	0	0	0	0	0	0	0	0	0	0	0	0	0	0	0	0	0	0	0	0	0	0	0	0	0	0	0	0	0	0	0	0	0	0	6	0	0	0	0	0	0	0	0	0	0	0	0	0	0
FE312	0	0	0	0	0	0	0	0	0	0	0	0	0	0	0	0	0	0	0	0	0	0	0	0	0	0	0	0	0	0	0	0	0	0	0	0	0	0	0	0	0	0	0	0	0	0	0	0	0
FE313	0	0	0	0	0	0	0	0	0	0	0	0	0	0	0	0	0	0	0	0	0	0	0	0	0	0	0	0	0	0	0	0	0	0	0	0	0	0	0	0	0	0	0	0	0	0	0	0	0
FE314	0	0	0	0	0	0	0	0	0	0	0	0	0	0	0	0	0	0	0	0	0	0	0	0	0	0	0	0	0	0	0	0	0	0	0	0	0	0	0	0	0	0	0	0	0	0	0	0	0
FE315	0	0	0	0	0	0	0	0	0	0	0	0	0	0	0	0	0	0	0	0	0	0	0	0	0	0	0	0	0	5	0	0	0	0	19	0	0	0	0	0	0	0	0	0	0	0	0	0	0
FE316	0	0	0	0	0	0	0	0	0	0	0	0	0	0	0	0	0	0	0	0	0	0	0	0	0	0	0	0	0	0	0	0	0	0	55	0	0	0	0	0	0	0	0	0	0	0	0	0	0
FE317	0	0	0	0	0	0	0	0	0	0	0	0	0	0	0	0	0	0	0	0	0	0	0	0	0	0	0	0	7	0	0	0	0	0	68	0	0	0	0	15	0	0	0	0	0	0	0	0	0
FE318	0	0	0	0	0	0	0	0	0	0	0	0	0	0	0	0	0	0	0	0	0	0	0	0	0	0	0	0	0	0	0	0	0	0	0	0	0	0	0	0	0	0	0	0	0	0	0	0	0
FE319	0	0	0	0	0	0	0	0	0	0	0	0	0	0	0	0	0	0	0	0	0	0	0	0	0	0	0	0	0	0	0	0	0	0	0	0	0	0	0	0	0	0	0	0	0	0	0	0	0
FE320	0	0	0	0	0	0	0	0	0	0	0	0	0	0	0	0	0	0	0	0	0	0	0	0	0	0	2	0	0	0	0	0	0	0	253	0	0	0	0	0	0	0	0	0	0	0	0	0	0
FE321	0	0	0	0	0	0	0	0	0	0	0	0	0	0	0	0	0	0	0	0	0	0	0	0	0	0	0	0	0	0	0	0	0	0	34	0	0	0	0	0	0	0	0	0	0	0	0	0	0
FE322	0	0	0	0	0	0	0	0	0	0	0	0	0	0	0	0	0	0	0	0	0	0	0	0	0	0	0	0	0	0	0	0	0	0	0	0	0	0	0	0	0	0	0	0	0	0	0	0	0
FE323	0	0	0	0	0	0	0	0	0	0	0	0	0	0	0	0	0	0	0	0	0	0	0	0	0	0	0	0	0	0	0	0	0	0	11	0	0	0	0	0	0	0	0	0	0	0	0	0	0
FE324	0	0	0	0	0	0	0	0	0	0	0	0	0	0	0	0	0	0	0	0	0	0	0	0	0	0	14	0	0	0	0	0	0	0	0	0	0	0	0	0	0	0	0	0	0	0	0	0	0
FE325	0	0	0	0	0	0	0	0	0	0	0	0	0	0	0	0	0	0	0	0	0	0	0	0	0	0	0	0	0	0	0	0	0	0	0	0	0	0	0	0	0	0	0	0	0	0	0	0	0
FE326	0	0	0	0	0	0	0	0	0	0	0	0	0	0	0	0	0	0	0	0	0	0	0	0	0	0	3	0	13	0	0	0	0	0	0	0	0	0	0	0	0	0	0	0	0	0	0	0	0
FE327	0	0	0	0	0	0	0	0	0	0	0	0	0	0	0	0	0	0	0	0	0	0	0	0	0	0	0	0	6	0	0	0	0	0	11	0	0	0	0	5	0	0	0	0	0	0	0	0	0
FE328	0	0	0	0	0	0	0	0	0	0	0	0	0	0	0	0	0	0	0	0	0	0	0	0	0	0	0	0	0	0	0	0	0	0	17	0	0	0	0	0	0	0	0	0	0	0	0	0	0
FE329	0	0	0	0	0	0	0	0	0	0	0	0	0	0	0	0	0	0	0	0	0	0	0	0	0	0	0	0	0	0	0	0	0	0	26	0	0	0	0	3	0	0	0	0	0	0	0	0	0
FE330	0	0	0	0	0	0	0	0	0	0	0	0	0	0	0	0	0	0	0	0	0	0	0	0	0	0	0	0	6	0	0	0	0	0	12	0	0	0	0	125	0	0	0	0	0	0	0	0	0
FE331	0	0	0	0	0	0	0	0	0	0	0	0	0	0	0	0	0	0	0	0	0	0	0	0	0	0	0	0	0	0	0	0	0	0	0	0	0	0	0	0	0	0	0	0	0	0	0	0	0
FE332	0	0	0	0	0	0	0	0	0	0	0	0	0	0	0	0	0	0	0	0	0	0	0	0	0	0	0	0	0	3	0	0	0	0	5	0	0	0	0	0	0	0	0	0	0	0	0	0	0
FE333	0	0	0	0	0	0	0	0	0	0	0	0	0	0	0	0	0	0	0	0	0	0	0	0	0	0	0	0	0	0	0	0	0	0	0	0	0	0	0	0	0	0	0	0	0	0	0	0	0
FE334	0	0	0	0	0	0	0	0	0	0	0	0	0	0	0	0	0	0	0	0	0	0	0	0	0	0	0	0	0	0	0	0	0	0	0	0	0	0	0	0	0	0	0	0	0	0	0	0	0
FE335	0	0	0	0	0	0	0	0	0	0	0	0	0	0	0	0	0	0	0	0	0	0	0	0	0	0	57	0	132	35	0	0	0	0	0	0	0	0	0	3	0	0	0	0	0	0	0	6	0
FE336	0	0	0	0	0	0	0	0	0	0	0	0	0	0	0	0	0	0	0	0	0	0	0	0	0	0	0	0	0	0	0	0	0	0	0	0	0	0	0	3	0	0	0	0	0	0	0	0	0
FE337	0	0	0	0	0	0	0	0	0	0	0	0	0	0	0	0	0	0	0	0	0	0	0	0	0	0	0	0	0	0	0	0	0	0	0	0	0	0	0	0	0	0	0	0	0	0	0	0	0
FE338	0	0	0	0	0	0	0	0	0	0	0	0	0	0	0	0	0	0	0	0	0	0	0	0	0	0	4	0	0	6	0	0	0	0	5	0	0	0	0	0	0	0	0	0	0	0	0	0	0
FE339	0	0	0	0	0	0	0	0	0	0	0	0	0	0	0	0	0	0	0	0	0	0	0	0	0	0	0	0	0	0	0	0	0	0	32	0	0	0	0	0	0	0	0	0	0	0	0	19	0
FE340	0	0	0	0	0	0	0	0	0	0	0	0	0	0	0	0	0	0	0	0	0	2	0	0	0	0	65	0	41	0	0	0	0	0	29	0	0	0	0	0	0	0	0	0	0	0	0	0	0
FE341	0	0	0	0	0	0	0	0	0	0	0	0	0	0	0	0	0	0	0	0	0	0	0	0	0	0	0	0	0	0	0	0	0	0	0	0	0	0	0	0	0	0	0	0	0	0	0	0	0
FE342	0	0	0	0	0	0	0	0	0	0	0	0	0	0	0	0	0	0	0	0	0	0	0	0	0	0	0	0	0	0	0	0	0	0	0	0	0	0	0	0	0	0	0	0	0	0	0	0	0
FE343	0	0	0	0	0	0	0	0	0	0	0	0	0	0	0	0	0	0	0	0	0	0	0	0	0	2	98	0	155	146	0	0	0	0	0	0	0	0	0	0	3	0	0	0	0	0	0	0	0
FE344	0	0	0	0	0	0	0	0	0	0	0	0	0	0	0	0	0	0	0	0	0	0	0	0	0	0	78	0	183	0	0	0	0	0	23	0	0	0	0	10	0	0	0	0	0	0	0	0	0
FE345	0	0	0	0	0	0	0	0	0	0	0	0	0	0	0	0	0	0	0	0	0	0	0	0	0	0	0	0	0	0	0	0	0	0	0	0	0	0	0	0	0	0	0	0	0	0	0	0	0
FE346	0	0	0	0	0	0	0	0	0	0	0	0	0	0	0	0	0	0	0	0	0	0	0	0	0	0	0	0	0	0	0	0	0	0	0	0	0	0	0	0	0	0	0	0	0	0	0	0	0
FE347	0	0	0	0	0	0	0	0	0	0	0	0	0	0	0	0	0	0	0	0	0	0	0	0	0	0	0	0	0	0	0	0	0	0	0	0	0	0	0	0	0	0	0	0	0	0	0	0	0
FE348	0	0	0	0	0	0	0	0	0	0	0	0	0	0	0	0	0	0	0	0	0	0	0	0	0	0	0	0	0	0	0	0	0	0	0	0	0	0	0	0	0	0	0	0	0	0	0	0	0
FE349	0	0	0	0	0	0	0	0	0	0	0	0	0	0	0	0	0	0	0	0	0	0	0	0	0	0	0	0	0	0	0	0	0	0	0	0	0	0	0	0	0	0	0	0	0	0	0	0	0
FE350	0	0	0	0	0	0	0	0	0	0	0	0	0	0	0	0	0	0	0	0	0	0	0	0	0	0	0	0	0	0	0	0	0	0	76	0	0	0	0	0	0	0	0	0	0	0	0	0	0
FE351	0	0	0	0	0	0	0	0	0	0	0	0	0	0	0	0	0	0	0	0	0	0	0	0	0	0	0	0	0	0	0	0	0	0	4364	0	0	0	0	0	0	0	0	0	0	0	0	0	0
FE352	0	0	0	0	0	0	0	0	0	0	0	0	0	0	0	0	0	0	0	0	0	0	0	0	0	0	0	0	0	0	0	0	0	0	106	0	0	0	0	0	0	0	0	0	0	0	0	0	0
FE353	0	0	0	0	0	0	0	0	0	0	0	0	0	0	0	0	0	0	0	0	0	0	0	0	0	0	0	0	0	0	0	0	0	0	57	0	0	0	0	0	0	0	0	0	0	0	0	0	0
FE354	0	0	0	0	0	0	0	0	0	0	0	0	0	0	0	0	0	0	0	0	0	0	0	0	0	0	0	0	0	0	0	0	0	0	81	0	0	0	0	0	0	0	0	0	0	0	0	0	0
FE355	0	0	0	0	0	0	0	0	0	0	0	0	0	0	0	0	0	0	0	0	0	0	0	0	0	0	7	0	16	0	0	0	0	0	57	0	0	0	0	0	0	0	0	0	0	0	0	0	0
FE356	0	0	0	0	0	0	0	0	0	0	0	0	0	0	0	0	0	0	0	0	0	0	0	0	0	0	3	0	26	4	0	0	0	0	956	0	0	0	0	0	0	0	0	0	0	0	0	0	0
FE357	0	0	0	0	0	0	0	0	0	0	0	0	0	0	0	0	0	0	0	0	0	0	0	0	0	0	11	0	0	0	0	0	0	0	158	0	0	0	0	0	0	0	0	0	0	0	0	0	0
FE358	0	0	0	0	0	0	0	0	0	0	0	0	0	0	0	0	0	0	0	0	0	0	0	0	0	0	0	0	0	0	0	0	0	0	333	0	0	0	0	0	0	0	0	0	0	0	0	0	0
FE359	0	0	0	0	0	0	0	0	0	0	0	0	0	0	0	0	0	0	0	0	0	0	0	0	20	0	0	0	22	0	0	0	0	0	57	0	0	0	0	0	0	0	0	0	0	0	0	0	0
FE360	0	0	0	0	0	0	0	0	0	0	0	0	0	0	0	0	0	0	0	0	0	0	0	0	0	0	23	0	29	0	0	0	0	0	55	0	0	0	0	0	0	0	0	0	0	0	0	0	0
FE361	0	0	0	0	0	0	0	0	0	0	0	0	0	0	0	0	0	0	0	0	0	0	0	0	0	0	0	0	8	0	0	0	0	0	21	0	0	0	0	0	0	0	0	0	0	0	0	0	0
FE362	0	0	0	0	0	0	0	0	0	0	0	0	0	0	0	0	0	0	0	0	0	0	0	0	0	0	0	0	0	0	0	0	0	0	590	0	0	0	0	0	0	0	0	0	0	0	0	0	0
FE363	0	0	0	0	0	0	0	0	0	0	0	0	0	0	0	0	0	0	0	0	0	0	0	0	0	0	0	0	0	0	0	0	0	0	156	0	0	0	0	0	0	0	0	0	0	0	0	0	0
FE364	0	0	0	0	0	0	0	0	0	0	0	0	0	0	0	0	0	0	0	0	0	0	0	0	0	0	0	0	0	0	0	0	0	0	782	0	0	0	0	0	0	0	0	0	0	0	0	0	0
FE365	0	0	0	0	0	0	0	0	0	0	0	0	0	0	0	0	0	0	0	0	0	0	0	0	0	0	13	0	15	0	0	0	0	0	197	0	0	0	0	0	0	0	0	0	0	0	0	0	0
FE366	0	0	0	0	0	0	0	0	0	0	0	0	0	0	0	0	0	0	0	0	0	0	0	0	0	0	0	0	0	0	0	0	0	0	70	0	0	0	0	0	0	0	0	0	0	0	0	0	0
FE367	0	0	0	0	0	0	0	0	0	0	0	0	0	0	0	0	0	0	0	0	0	0	0	0	0	0	0	0	0	0	0	0	0	0	189	0	0	0	0	0	0	0	0	0	0	0	0	0	0
FE368	0	0	0	0	0	0	0	0	0	0	0	0	0	0	0	0	0	0	0	0	0	0	0	0	0	0	3	0	0	0	0	0	0	0	272	0	0	0	0	0	0	0	0	0	0	0	0	0	0
FE370	0	0	0	0	0	0	0	0	0	0	0	0	0	0	0	0	0	0	0	0	0	0	0	0	0	0	0	0	5	0	0	0	0	0	108	0	0	0	0	0	0	0	0	0	0	0	0	0	0
FE371	0	0	0	0	0	0	0	0	0	0	0	0	0	0	0	0	0	0	0	0	0	0	0	0	0	0	0	0	0	0	0	0	0	0	60	0	0	0	0	0	0	0	0	0	0	0	0	0	0
FE372	0	0	0	0	0	0	0	0	0	0	0	0	0	0	0	0	0	0	0	0	0	0	0	0	0	0	3	0	4	0	0	0	0	0	105	0	0	0	0	0	0	0	0	0	0	0	0	0	0
FE374	0	0	0	0	0	0	0	0	0	0	0	0	0	0	0	0	0	0	0	0	0	0	0	0	0	0	0	0	0	0	0	0	0	0	31	0	0	0	0	0	0	0	0	0	0	0	0	0	0
FE376	0	0	0	0	0	0	0	0	0	0	0	0	0	0	0	0	0	0	0	0	0	0	0	0	0	0	0	0	0	0	0	0	0	0	157	0	0	7	0	0	0	0	0	0	0	0	0	0	0
FE377	0	0	0	0	0	0	0	0	0	0	0	0	0	0	0	0	0	0	0	0	0	0	0	0	0	0	0	0	6	0	0	0	0	0	38	0	0	2	0	0	0	0	0	0	0	0	0	0	0
FE378	0	0	0	0	0	0	0	0	0	0	0	0	0	0	0	0	0	0	0	0	0	0	0	0	0	0	0	0	0	0	0	0	0	30	444	0	0	13	0	0	0	0	0	0	0	0	0	0	0
FE379	0	0	0	0	0	0	0	0	0	0	0	0	0	0	0	0	0	0	0	0	0	0	0	0	0	0	0	0	0	0	0	0	0	1385	5350	0	0	9	0	0	0	0	0	0	0	0	0	0	0
FE380	0	0	0	0	0	0	0	0	0	0	0	0	0	0	0	0	0	0	0	0	0	0	0	0	0	0	0	0	0	0	0	0	0	0	2268	0	0	567	0	0	0	0	0	0	0	0	0	0	0
FE383	0	0	0	0	0	0	0	0	0	0	0	0	0	0	0	0	0	0	0	0	0	17	0	0	0	0	0	0	16	0	0	0	0	0	164	0	0	9	0	0	0	0	0	0	0	0	0	0	0
FE384	0	0	0	0	0	0	0	0	0	0	0	0	0	0	0	0	0	0	0	0	0	0	0	0	0	0	0	0	0	0	0	0	0	0	0	0	0	0	0	0	0	0	0	0	0	0	0	0	0
FE385	0	0	0	0	0	0	0	0	0	0	0	0	0	0	0	0	0	0	0	0	0	0	0	0	0	0	0	0	0	0	0	0	0	0	0	0	0	0	0	0	0	0	0	0	0	0	0	0	0
FE386	0	0	0	0	0	0	0	0	0	0	0	0	0	0	0	0	0	0	0	0	0	0	0	0	0	0	0	0	0	0	0	0	0	0	0	0	0	0	0	0	0	0	0	0	0	0	0	0	0
FE388	0	0	0	0	0	0	0	0	0	0	0	0	0	0	0	0	0	0	0	0	0	0	0	0	0	0	2	0	0	0	0	0	0	0	7	0	0	0	0	0	0	0	0	0	0	0	0	0	0
FE389	0	0	0	0	0	0	0	0	0	0	0	0	0	0	0	0	0	0	0	0	0	0	0	0	0	0	0	0	38	0	0	0	0	0	0	0	0	0	0	0	0	0	0	0	0	0	0	0	48
FE390	0	0	0	0	0	0	0	0	0	0	0	0	0	0	0	0	0	0	0	0	0	0	0	0	0	0	0	0	83	0	0	0	0	483	1296	0	0	0	0	0	0	0	0	0	0	0	0	0	0
FE391	0	0	0	0	0	0	0	0	0	0	0	0	0	0	0	0	0	0	0	0	0	0	0	0	0	0	0	0	168	0	0	0	0	0	241	0	0	0	0	0	0	0	0	0	4	0	0	0	0
FE392	0	0	0	0	0	0	0	0	0	0	0	0	0	0	0	0	0	0	0	0	0	0	0	0	0	0	0	0	15	0	0	0	0	0	75	0	0	21	0	0	0	0	0	0	0	0	0	0	3
FE393	0	0	0	0	0	0	0	0	0	0	0	0	0	0	0	0	0	0	0	0	0	0	0	0	0	0	0	0	19	0	0	0	0	0	149	0	0	0	0	0	0	0	0	0	3	0	0	0	0
FE394	0	0	0	0	0	0	0	0	0	0	0	0	0	0	0	0	0	0	0	0	0	0	0	0	0	0	19	0	196	0	0	0	0	0	9	0	0	0	0	0	0	0	0	0	0	0	0	0	0
FE395	0	0	0	0	0	0	0	0	0	0	0	0	0	0	0	0	0	0	0	0	0	17	0	0	0	0	6	0	215	4	0	8	0	0	0	0	0	0	0	0	0	0	0	0	0	0	0	0	0
FE396	0	0	0	0	0	0	0	0	0	0	0	0	0	0	0	0	0	0	0	0	0	0	0	0	0	0	2	0	309	0	0	0	0	433	773	0	0	0	0	0	0	0	0	0	4	0	0	0	0
FE397	0	0	0	0	0	0	0	0	0	0	0	0	0	0	0	0	0	0	0	0	4	34	0	0	0	0	10	0	468	0	0	0	0	0	134	0	0	0	0	0	0	0	0	0	0	0	0	0	0
FE398	0	0	0	0	0	0	0	0	0	0	0	0	0	0	0	0	0	0	0	0	0	0	0	0	0	0	0	0	0	0	0	0	0	0	38	0	0	0	0	0	0	0	0	0	0	0	0	0	0
FE399	0	0	0	0	0	0	0	0	0	0	0	0	0	0	0	0	0	0	0	0	0	0	0	0	0	0	0	0	182	0	0	0	0	0	518	66	0	0	0	20	0	0	0	0	0	0	0	0	18
FE400	0	0	0	0	0	0	0	0	0	0	0	0	0	0	0	0	0	0	0	0	0	0	0	0	0	0	0	0	0	0	0	0	0	0	96	0	0	0	0	0	0	0	0	0	0	0	0	0	0
FE401	0	0	0	0	0	0	0	0	0	0	0	0	0	0	0	0	0	0	0	0	0	0	0	0	0	0	0	0	0	0	0	0	0	0	131	0	0	0	0	0	0	0	0	0	0	0	0	0	0
FE402	0	0	0	0	0	0	0	0	0	0	0	0	0	0	0	0	0	0	0	0	0	0	0	0	0	0	0	0	22	0	0	0	0	71	6086	0	0	0	0	0	0	0	0	0	0	0	0	0	0
FE403	0	0	0	0	0	0	0	0	0	0	0	0	0	0	0	0	0	0	0	0	0	0	0	0	0	0	0	0	140	0	0	0	0	178	942	0	0	0	0	0	0	0	6	0	0	0	0	0	0
FE404	0	0	0	0	0	0	0	0	0	0	0	0	0	0	0	0	0	0	0	0	0	0	0	0	0	0	16	0	606	0	0	0	0	0	508	0	0	16	0	0	0	0	0	0	0	0	0	0	0
FE405	0	0	0	0	0	0	0	0	0	0	0	0	0	0	0	0	0	0	0	0	0	0	0	0	0	0	0	0	55	0	0	0	0	25	1310	0	0	0	0	0	0	0	0	0	0	0	0	0	0
FE406	0	0	0	0	0	0	0	0	0	0	0	0	0	0	0	0	0	0	0	0	0	0	0	0	0	0	0	0	38	0	0	0	0	0	131	0	0	0	0	0	0	0	0	0	0	0	0	0	0
FE407	0	0	0	0	0	0	0	0	0	0	0	0	0	0	6	0	0	0	0	0	0	42	0	0	0	0	0	0	303	26	0	12	0	0	153	0	0	0	40	7	0	0	0	0	0	0	0	0	0
FE408	0	0	0	0	0	0	0	0	0	0	0	0	0	0	0	0	0	0	0	0	0	0	0	0	0	0	0	0	25	0	0	0	0	0	0	0	0	0	0	0	0	0	0	0	0	0	0	0	0
FE409	0	0	0	0	0	0	0	0	0	0	0	0	0	0	0	0	0	0	0	0	0	0	0	0	0	0	0	0	6	0	0	0	0	0	0	0	0	0	0	0	0	0	0	0	0	0	0	0	0
FE410	0	0	0	0	0	0	0	0	0	0	0	0	0	0	0	0	0	0	0	0	0	0	0	0	0	0	0	0	0	0	0	0	0	0	24	0	0	0	0	0	0	0	0	0	0	0	0	0	0
FE411	0	0	0	0	0	0	0	0	0	0	0	0	0	0	0	0	0	0	0	0	0	7	0	0	0	0	0	0	96	0	0	0	0	0	37	0	0	0	0	0	0	0	0	0	0	0	0	0	0
FE412	0	0	0	0	0	0	0	0	0	0	0	0	0	0	0	0	0	0	0	0	0	12	0	0	0	0	0	0	0	0	0	0	0	0	0	0	0	0	0	0	0	0	0	0	0	0	0	0	0
FE413	0	0	0	0	0	0	0	0	0	0	0	0	0	0	0	0	0	0	0	0	0	0	0	0	0	0	0	0	21	6	0	0	0	0	7	0	0	0	0	0	0	0	0	0	9	0	0	0	0
FE414	0	0	0	0	0	0	0	0	0	0	0	0	0	0	0	0	0	0	0	0	0	19	0	0	0	0	0	0	26	0	0	0	0	0	223	0	0	0	0	0	0	0	0	0	0	0	0	0	0
FE435	0	0	0	0	0	0	0	0	0	0	0	0	0	2	0	0	0	3	0	0	0	0	0	0	0	0	0	0	270	16	0	0	0	0	0	0	0	0	0	0	0	0	0	0	0	0	3	0	7
FE436	0	0	0	0	0	0	0	0	0	0	0	0	0	0	0	0	0	0	0	0	0	0	0	0	0	0	0	0	0	0	0	0	0	0	0	0	0	0	0	0	0	0	0	0	0	0	0	0	0
FE437	0	0	0	0	0	0	0	0	0	0	0	0	0	0	0	0	0	0	0	0	0	0	0	0	0	0	0	0	0	0	0	0	0	0	35	0	0	0	0	0	0	0	0	0	0	0	0	0	0
FE438	0	0	0	0	0	0	0	0	0	0	0	0	0	0	0	0	0	0	0	0	0	0	0	0	0	0	0	0	0	0	0	0	0	0	19	0	0	0	0	0	0	0	0	0	0	0	0	0	0
FE439	0	0	0	0	0	0	0	0	0	0	0	0	0	0	0	0	0	0	0	0	0	0	0	0	0	0	0	0	0	0	0	0	0	0	3	0	0	0	0	0	0	0	0	0	0	0	0	0	0
FE440	0	0	0	0	0	0	0	0	0	0	0	0	0	0	0	0	0	0	0	0	0	0	0	0	0	0	0	0	0	0	0	0	0	0	0	0	0	0	0	0	0	0	0	0	0	0	0	0	0
FE441	0	0	0	0	0	0	0	0	0	0	0	0	0	0	0	0	0	0	0	0	0	0	0	0	0	0	0	0	0	0	0	0	0	0	0	0	0	0	0	0	0	0	0	0	0	0	0	0	0
FE442	0	0	0	0	0	0	0	0	0	0	0	0	0	0	0	0	0	0	0	0	0	6	0	0	0	0	0	0	0	0	0	0	0	0	0	0	0	0	0	0	0	0	0	0	0	0	0	0	0
FE443	0	0	0	0	0	0	0	0	0	0	0	0	0	0	0	0	0	0	0	0	0	0	0	0	0	0	0	0	0	0	0	0	0	0	0	0	0	0	0	0	0	0	0	0	0	0	0	0	0
FE444	0	0	0	0	0	0	0	0	0	0	0	0	0	0	0	0	0	0	0	0	0	0	0	0	0	0	0	0	0	0	0	0	0	0	0	0	0	0	0	0	0	0	0	0	0	0	0	0	0
FE445	0	0	0	0	0	0	0	0	0	0	0	0	0	0	0	0	0	0	0	0	0	0	0	0	0	0	0	0	4	0	0	0	0	0	0	0	0	0	0	0	0	0	0	0	0	0	0	0	0
FE446	0	0	0	0	0	0	0	0	0	0	0	0	0	0	0	0	0	0	0	0	0	0	0	0	0	0	0	0	0	0	0	0	0	0	0	0	0	0	0	0	0	0	0	0	0	0	0	0	0
FE447	0	0	0	0	0	0	0	0	0	0	0	0	0	0	0	0	0	0	0	0	0	0	0	0	0	0	0	0	0	0	0	0	0	0	0	0	0	0	0	0	0	0	0	0	0	0	0	0	0
FE448	0	0	0	0	0	0	0	0	0	0	0	0	0	0	0	0	0	0	0	0	0	0	0	0	0	0	0	0	0	0	0	0	0	0	0	0	0	0	0	0	0	0	0	0	0	0	0	0	0
FE449	0	0	0	0	0	0	0	0	0	0	0	0	0	0	0	0	0	0	0	0	0	0	0	0	0	0	0	0	0	0	0	0	0	0	15	0	0	0	0	0	0	0	0	0	0	0	0	0	0
FE450	0	0	0	0	0	0	0	0	0	0	0	0	0	0	0	0	0	0	0	0	0	0	0	0	0	0	2	0	0	0	0	0	0	0	0	0	0	0	0	0	0	0	0	0	0	0	0	0	0
FE451	0	0	0	0	0	0	0	0	0	0	0	0	0	0	0	0	0	0	0	0	0	0	0	0	0	0	0	0	0	0	0	0	0	0	0	0	0	0	0	0	0	0	0	0	0	0	0	0	0
FE452	0	0	0	0	0	0	0	0	0	0	0	2	0	0	0	0	0	0	0	0	0	0	0	0	0	0	0	0	0	0	0	0	0	0	0	0	0	0	0	0	0	0	0	0	0	0	0	0	0
FE453	0	0	0	0	0	0	0	0	0	0	0	0	0	0	0	0	0	0	0	0	0	0	0	0	0	0	0	0	0	0	0	0	0	0	0	0	0	0	0	0	0	0	0	0	0	0	0	0	0
FE454	0	0	0	0	0	0	0	0	0	0	0	0	0	0	0	0	0	0	0	0	0	0	0	0	0	0	0	0	0	0	0	0	0	0	0	0	0	0	0	0	0	0	0	0	0	0	0	0	0
FE455	0	0	0	0	0	0	0	0	0	0	0	0	0	0	0	0	0	0	0	0	0	0	0	0	0	0	5	0	22	0	0	0	0	0	0	0	0	0	0	0	0	0	0	0	0	0	0	0	0
FE456	0	0	0	0	0	0	0	0	0	0	0	0	0	0	0	0	0	0	0	0	0	0	0	0	0	0	0	0	0	0	0	0	0	0	0	0	0	0	0	0	0	0	0	0	0	0	0	0	0
FE457	0	0	0	0	0	0	0	0	0	0	0	0	0	0	0	0	0	0	0	0	0	0	0	0	0	0	0	0	0	0	0	0	0	0	0	0	0	0	0	0	0	0	0	0	0	0	0	0	0
FE458	0	0	0	0	0	0	0	0	0	0	0	0	0	0	0	0	0	0	0	0	0	0	0	0	0	0	0	0	0	0	0	0	0	0	0	0	0	0	0	0	0	0	0	0	0	0	0	0	0
FE459	0	0	0	0	0	0	0	0	0	0	0	0	0	0	0	0	0	0	0	0	0	0	0	0	0	0	2	0	0	0	0	0	0	0	0	0	0	0	0	0	0	0	0	0	0	0	0	0	0
FE460	0	0	0	0	0	0	0	0	0	0	0	0	0	0	0	0	0	0	0	0	0	0	0	0	0	0	0	0	0	0	0	0	0	0	0	0	0	0	0	0	0	0	0	0	0	0	0	0	0
FE461	0	0	0	0	0	0	0	0	0	0	0	0	0	0	0	0	0	0	0	0	0	0	0	0	0	0	0	0	0	0	0	0	0	0	30	0	0	0	0	0	0	0	0	0	0	0	0	0	0
FE462	0	0	0	0	0	0	0	0	0	0	0	0	0	0	0	0	0	0	0	0	0	0	0	0	0	0	0	0	30	0	0	0	0	0	19	0	0	0	0	0	0	0	0	0	0	0	0	0	0
FE463	0	0	0	0	0	0	0	0	0	0	0	0	0	0	0	0	0	0	0	0	0	0	0	0	0	0	0	0	5	0	0	0	0	0	0	0	0	0	0	0	0	0	0	0	0	0	0	0	0
FE464	0	0	0	0	0	0	0	0	0	0	0	0	0	0	0	0	0	0	0	0	0	0	0	0	0	0	0	0	20	0	0	0	0	0	0	0	0	0	0	0	0	0	0	0	0	0	0	0	0
xAG03	0	0	0	0	0	0	0	0	0	0	0	0	0	0	0	0	0	0	0	0	0	0	0	0	0	0	0	0	7	0	0	0	0	0	0	0	0	0	0	12	0	0	0	0	0	0	0	0	31
xAG19	0	0	0	0	0	0	0	0	0	0	0	0	0	0	0	6	0	0	0	0	0	0	0	0	0	0	0	0	18	0	0	0	0	0	0	0	0	0	0	46	0	0	322	16	16	0	0	0	364
xE03	2	0	0	0	0	0	0	0	0	0	0	0	0	0	0	0	0	0	0	0	0	0	0	0	0	0	0	0	0	0	0	0	0	17	0	0	0	0	0	0	0	0	185	0	17	0	0	0	99
xE05	0	0	0	0	0	0	0	0	0	0	0	0	0	0	0	3	0	0	0	0	0	0	0	0	0	0	0	0	82	0	0	0	0	0	0	0	0	0	0	0	12	0	0	0	0	0	0	0	12
xL55	0	0	3	0	0	0	0	0	0	0	2	0	0	0	0	0	0	0	0	0	0	0	0	0	0	0	0	0	118	13	0	0	0	0	0	0	0	0	0	0	0	0	0	0	0	0	0	0	0
xL88	0	0	0	0	0	0	0	0	0	0	0	0	0	0	0	0	0	0	0	0	0	0	0	0	0	0	0	0	66	0	0	12	0	0	0	0	0	0	0	0	0	0	0	0	0	0	0	0	0
xMN10	0	0	0	0	0	0	0	0	0	0	3	0	0	0	0	0	0	0	0	0	3	0	0	0	0	0	0	0	27	0	0	0	0	0	0	0	0	0	0	0	0	0	0	0	0	0	0	0	0
xMN34	0	0	0	0	0	0	0	0	0	0	0	0	0	0	0	8	0	0	0	0	0	0	0	0	0	0	0	0	0	0	0	0	0	0	0	0	0	0	0	0	0	0	0	0	0	0	0	0	0
xOC60	0	0	3	0	0	0	0	0	0	0	0	0	0	0	0	0	0	0	0	0	6	0	0	0	0	0	0	39	31	0	0	0	0	0	0	31	0	0	0	6	0	0	19	0	0	0	5	0	76
xOC62	0	0	0	0	0	0	0	0	0	0	0	0	0	0	0	0	0	0	0	0	0	5	0	0	0	0	0	14	26	0	0	0	0	0	0	0	0	0	0	0	0	7	0	0	0	0	0	0	0
xPP15	0	0	0	0	0	0	0	0	0	0	0	0	0	0	0	0	0	9	0	4	0	0	0	0	0	0	0	0	23	0	0	0	0	29	0	14	0	0	0	58	0	0	207	0	311	0	0	7	784
xPP21	0	0	0	0	0	0	0	0	0	0	0	0	0	0	0	0	0	0	0	0	0	0	0	0	0	0	0	0	28	8	0	0	0	0	15	0	0	0	0	27	0	0	0	0	0	0	0	0	24
[truncated: 517 more columns]

## Sheet: Fungi
Table S3. Overview of fungal taxa and number of reads
Sample ID	Phaeococcomyces	Botryosphaeria_quercuum	Diplodia	Lasiodiplodia	Botryosphaeriaceae	Ramimonilia_apicalis	Capnodium_citri	Arthrocatena_tenebrio	Arthrocatena	Microcyclospora_tardicrescens	Cladosporium_cladosporioides	Neocladosporium_leucadendri	Rachicladosporium_paucitum	Verrucocladosporium_dirinae	Cladosporiaceae	Extremus	Saxophila_tyrrhenica	Vermiconia_antarctica	Extremaceae	Cercospora_kikuchii	Microcyclosporella_mali	Passalora	Periconiella	Ramularia_aplospora	Ramularia_collo-cygni	Ramularia_unterseheri	Ramularia	Septoria	Sphaerulina_myriadea	Sphaerulina_quercicola	Zasmidium_citrigriseum	Zymoseptoria	Mycosphaerellaceae	Apenidiella_foetida	Apenidiella_strumelloidea	Catenulostroma_protearum	Constantinomyces_oldenburgensis	Constantinomyces	Devriesia_pseudoamericana	Devriesia	Neocatenulostroma_microsporum	Teratosphaeriaceae	Capnodiales	Aureobasidium_pullulans	Dothideaceae	Dothiora_phaeosperma	Dothiora_prunorum	Dothiora	Hormonema_macrosporum
FE001	0	0	3	0	0	0	0	0	0	0	0	0	0	0	0	0	0	0	0	0	0	9	0	0	0	3	17	0	0	0	0	0	0	0	0	0	0	0	0	0	0	22	53	885	0	0	0	70	0
FE002	0	0	0	0	0	0	0	0	0	0	0	0	0	0	0	0	0	0	0	0	0	0	0	0	0	0	0	0	0	0	0	0	0	0	0	0	0	0	0	0	0	0	0	52	0	0	0	0	0
FE003	0	0	0	0	0	0	0	0	0	0	0	0	0	0	0	0	0	0	0	0	0	0	0	0	0	0	2	0	0	0	0	0	0	0	0	0	0	0	0	0	0	0	0	0	0	0	0	0	0
FE004	0	0	0	0	0	0	0	0	7	0	0	0	0	0	0	0	0	0	0	0	0	0	0	0	0	174	5	0	0	0	0	0	0	0	0	0	0	0	0	0	0	0	24	647	0	0	0	64	0
FE005	0	0	0	0	0	0	0	0	0	0	0	0	0	0	0	0	0	0	0	0	0	0	0	0	0	20	0	0	0	0	0	0	0	0	0	0	0	0	0	0	0	0	53	95	0	0	0	0	0
FE006	0	0	4	0	0	0	0	0	0	0	0	0	0	0	0	0	0	0	0	0	0	0	0	0	0	0	0	0	0	0	0	0	0	0	0	0	0	0	0	0	0	0	0	0	0	0	0	9	0
FE007	0	0	0	0	0	0	0	0	0	0	0	0	0	0	0	0	0	0	0	0	0	0	0	0	0	0	0	0	0	0	0	0	27	0	0	0	0	0	0	0	0	0	0	284	0	0	0	33	0
FE008	0	0	0	0	0	0	0	0	0	0	0	0	0	0	0	0	0	0	0	0	0	0	0	0	0	0	0	0	0	0	0	0	0	0	0	0	0	0	0	0	0	0	0	30	0	0	0	0	0
FE009	0	0	3	0	0	0	0	0	0	0	5	0	0	0	0	0	0	0	0	0	0	0	0	0	0	0	8	0	0	0	0	9	0	0	0	0	0	0	0	0	15	0	2	338	0	0	0	4	0
FE010	0	0	0	0	0	0	0	0	0	0	0	0	0	0	0	0	0	0	0	0	0	0	0	0	0	0	0	0	0	0	0	0	0	0	0	0	0	0	0	0	0	0	0	508	0	0	0	0	0
FE011	0	0	0	0	0	0	0	0	0	0	0	0	0	0	0	0	0	0	0	0	0	0	0	0	0	0	9	0	0	0	0	0	0	0	0	0	0	0	0	0	0	0	0	98	0	0	0	0	0
FE012	0	0	0	0	0	0	0	0	0	0	0	0	0	0	0	0	0	0	0	0	0	0	0	0	0	0	3	0	0	0	0	0	0	0	0	0	0	0	3	0	0	0	3	80	0	0	0	25	0
FE013	0	0	0	0	0	0	0	0	0	0	0	0	0	0	0	0	0	0	0	0	0	0	0	0	0	0	0	0	0	0	0	0	0	0	0	0	0	0	0	0	0	0	0	71	0	0	0	0	0
FE014	0	0	0	0	0	0	0	0	0	0	0	0	0	0	0	0	0	0	0	0	0	0	0	0	0	0	0	0	0	0	0	0	0	0	0	0	0	0	0	0	0	0	0	101	0	0	0	0	0
FE015	0	0	0	0	0	0	0	0	0	0	59	0	0	0	0	0	0	0	0	0	0	0	0	0	0	2	0	0	0	0	0	0	0	0	0	0	0	0	0	0	0	0	0	24	0	0	0	0	0
FE016	0	0	0	0	0	0	0	0	0	0	0	0	0	0	0	0	0	0	0	0	0	0	0	0	0	0	3	0	0	0	0	0	0	0	0	0	48	0	0	0	0	0	3	228	0	0	0	0	0
FE017	0	0	0	0	0	0	0	0	0	0	0	0	0	0	0	0	0	0	0	0	0	0	0	0	0	0	0	0	0	0	0	0	0	0	0	0	0	0	0	0	0	84	5	43	0	0	0	0	0
FE018	0	0	0	0	0	0	0	0	0	0	0	0	0	0	0	0	0	0	0	0	0	0	0	0	0	0	0	0	0	0	0	0	0	0	0	0	0	0	0	0	0	0	2	275	0	0	0	21	0
FE019	0	0	0	0	0	0	0	0	0	0	0	0	0	0	0	0	0	0	0	0	0	0	0	0	0	0	0	0	0	0	0	0	0	0	0	0	0	0	0	0	0	0	0	0	0	0	0	3	0
FE020	0	0	18	0	0	0	0	0	0	0	0	0	0	0	0	0	0	0	0	0	0	0	0	0	0	7	0	0	0	0	0	0	0	0	0	0	0	0	0	0	0	0	0	21	0	0	0	0	0
FE021	0	0	0	0	0	0	0	0	0	0	3	0	0	0	0	0	0	0	0	0	0	0	0	0	0	82	0	0	0	0	0	0	0	0	0	0	0	0	0	0	0	5	0	133	0	0	0	16	0
FE022	0	0	0	0	0	0	0	0	0	0	0	0	0	0	0	0	0	0	0	0	0	0	0	0	0	0	0	0	0	0	0	0	0	0	0	0	0	0	0	0	0	0	2	125	0	0	0	0	0
FE023	0	0	0	0	0	0	0	0	0	0	0	0	0	0	0	0	0	0	0	0	0	0	0	0	0	21	14	0	0	0	0	0	0	0	0	0	0	0	0	0	0	0	49	90	0	0	0	11	0
FE024	0	0	0	0	0	0	0	0	0	0	0	0	0	0	0	0	0	0	0	0	0	0	0	0	0	0	68	0	0	0	0	0	0	0	0	0	0	0	0	0	0	0	20	517	0	0	0	99	0
FE025	0	0	0	0	0	0	0	0	0	0	0	0	0	0	0	0	0	0	0	0	0	0	0	0	0	0	0	0	0	0	0	0	0	0	0	0	0	0	0	0	0	0	5	55	0	0	0	5	0
FE026	0	0	0	0	0	0	0	0	0	0	0	0	0	0	0	0	0	0	0	0	0	0	0	0	0	0	0	0	0	0	0	0	0	0	0	0	0	0	0	0	0	0	0	54860	0	0	0	13	0
FE027	0	0	0	0	0	0	0	0	0	0	0	0	0	0	0	0	0	0	0	0	0	0	0	0	0	0	16	0	0	0	0	0	0	0	15	0	0	0	0	0	0	0	34	791	0	0	0	0	0
FE028	0	0	0	0	0	0	0	0	0	0	7	0	0	0	0	0	0	0	0	0	0	0	0	0	0	8	4	0	0	0	0	0	0	0	0	0	0	0	0	0	0	0	38	212	0	0	0	0	0
FE029	0	0	0	0	0	0	0	0	0	0	0	0	0	0	0	0	0	0	0	0	0	0	0	0	0	0	0	0	0	0	0	0	0	0	0	0	0	0	0	0	0	0	0	887	0	0	0	8	0
FE030	0	0	0	0	0	0	0	0	0	0	0	0	0	0	0	0	0	0	0	0	0	0	0	0	0	0	0	0	0	0	0	0	0	0	0	0	0	0	0	0	0	0	4	97	0	0	0	0	0
FE031	0	0	0	0	0	0	0	0	0	0	0	0	0	0	0	0	0	0	0	0	0	0	0	0	0	0	0	0	0	0	0	0	0	0	0	0	0	0	0	0	0	0	0	175	0	0	0	3053	0
FE032	0	0	0	0	0	0	0	0	0	0	0	0	0	0	0	0	0	0	0	0	0	0	0	0	0	0	0	0	0	0	0	0	0	0	0	0	0	0	0	0	0	0	0	40	0	0	0	0	0
FE033	0	0	0	0	0	0	0	0	0	0	0	0	0	0	0	0	0	0	0	0	0	0	0	0	0	0	0	0	0	0	0	0	0	0	0	0	0	0	0	0	0	0	48	264	0	0	0	39	0
FE034	0	0	0	0	0	0	0	0	0	0	0	0	0	0	0	0	0	0	0	0	0	0	0	0	0	0	0	0	0	0	0	0	0	0	0	0	0	0	0	0	0	14	0	163	0	0	0	135	0
FE035	0	0	0	0	0	0	0	0	0	0	0	0	0	0	0	0	0	0	0	0	0	0	0	0	0	0	4	0	0	0	0	0	0	0	0	0	0	0	0	0	0	0	0	2062	0	0	0	76	0
FE036	0	0	0	0	0	0	0	0	0	0	0	0	0	0	0	0	0	0	0	0	0	0	0	0	0	0	0	0	0	0	0	0	0	0	0	0	0	0	0	0	0	0	7	145	0	0	0	4	0
FE037	0	0	2	0	0	0	0	0	0	0	0	0	0	0	0	0	0	0	0	0	0	0	0	0	0	0	0	0	0	0	0	0	0	0	0	0	0	0	0	0	0	0	0	107	0	0	0	4	0
FE038	0	0	0	0	0	0	0	0	0	0	0	0	0	0	0	0	0	0	0	0	0	0	0	0	0	0	5	0	0	0	0	0	0	0	0	0	0	0	0	0	0	0	0	296	0	0	0	3	0
FE039	0	0	0	0	0	0	0	0	0	0	0	0	0	0	0	0	0	0	0	0	0	0	0	0	0	0	0	0	0	0	0	0	0	0	0	0	0	0	0	0	0	0	0	54	0	0	0	0	0
FE040	0	0	0	0	0	0	0	0	0	0	0	0	0	0	0	0	0	0	0	0	0	0	0	0	0	0	0	0	0	0	0	0	0	0	0	0	0	0	0	0	0	0	0	214	0	0	0	6	0
FE041	0	0	0	0	0	0	0	0	0	0	2	0	0	0	0	0	0	0	0	0	0	0	0	0	0	0	0	0	0	0	0	0	0	0	0	0	0	0	0	0	0	0	0	98842	0	0	0	7	0
FE042	0	0	0	0	0	0	0	0	0	0	0	0	0	0	0	0	0	0	0	0	0	0	0	0	0	0	0	0	0	0	0	0	0	0	0	0	0	0	0	0	0	0	0	361	0	0	0	0	0
FE043	0	0	0	0	0	0	0	0	0	0	0	0	0	0	0	0	0	0	0	0	0	0	0	0	0	0	0	0	0	0	0	0	0	0	0	0	0	0	0	0	0	0	0	83	0	0	0	29	0
FE044	0	0	0	0	0	0	0	0	0	0	0	0	0	0	0	0	0	0	0	0	0	0	0	0	0	0	0	0	0	0	0	0	0	0	0	0	0	0	0	0	0	0	0	56	0	0	0	0	0
FE045	32	0	15	0	0	0	0	0	0	0	178	0	0	0	0	0	0	0	0	0	0	0	0	0	0	238	310	0	0	0	0	0	7	0	0	0	0	0	0	0	0	26	8	7075	0	0	0	1447	0
FE046	0	0	0	0	0	0	0	0	0	0	0	0	0	0	0	0	0	0	0	0	0	0	0	0	0	0	39	0	0	0	0	0	21	0	0	0	0	0	0	0	0	0	6	449	0	0	0	0	0
FE047	0	0	0	0	0	0	0	0	0	0	0	0	0	0	5	0	0	0	0	0	0	0	0	0	0	5	48	0	0	0	0	0	0	0	0	0	0	0	0	0	0	0	26	178	0	0	0	17	0
FE048	0	0	0	0	0	0	0	0	0	0	2	0	0	0	0	0	0	0	0	0	0	0	0	0	0	0	0	0	0	0	0	0	0	0	0	0	0	0	0	0	0	0	0	30	0	0	0	0	0
FE049	0	0	0	0	0	0	0	0	0	0	0	0	0	0	0	0	0	0	0	0	0	0	0	0	0	0	0	0	0	0	0	0	0	0	0	0	0	0	0	0	0	0	0	20	0	0	0	6	0
FE050	0	0	0	0	0	0	0	0	0	0	8	0	0	0	0	0	0	0	0	0	0	0	0	0	62	0	0	0	0	0	0	0	0	0	0	37	0	0	0	0	0	2	52	118	0	0	0	0	0
FE051	0	0	0	0	0	0	0	0	0	0	0	0	0	0	0	0	0	0	0	0	0	0	0	0	0	0	0	0	0	0	0	0	0	0	0	0	0	0	0	0	0	0	3	11	0	0	42	78	0
FE052	0	0	0	0	0	0	0	0	0	0	0	0	0	0	0	0	0	0	0	0	0	0	0	0	0	0	0	0	0	0	0	0	0	0	0	0	0	0	0	0	0	0	2	43	0	0	0	0	0
FE053	0	0	0	0	0	0	0	0	0	0	0	0	0	0	0	0	0	0	0	0	0	0	0	0	0	0	0	0	0	0	0	0	0	0	0	0	0	0	0	0	0	0	3	0	0	0	0	17	0
FE054	0	0	0	0	0	2	0	0	0	0	0	0	0	0	0	0	0	0	0	0	0	0	0	0	0	8	46	0	0	0	0	0	0	0	0	0	0	0	0	0	0	0	55	732	0	0	0	123	0
FE055	0	0	0	0	0	0	0	0	0	0	0	0	0	0	0	0	0	0	0	0	0	0	0	0	0	0	0	0	0	0	0	0	0	0	0	0	0	0	0	0	0	0	0	21	0	0	0	0	0
FE056	0	0	0	0	0	0	0	4	0	0	0	0	0	0	0	0	0	0	0	0	0	0	0	0	0	0	51	0	0	0	0	0	0	0	0	0	0	0	0	0	0	0	0	161	0	0	0	45	0
FE057	0	0	0	0	0	0	0	0	0	0	0	0	0	0	0	0	0	0	0	0	0	0	0	0	0	0	0	0	0	0	0	0	0	0	0	0	0	0	0	0	0	0	0	73	0	0	0	4	0
FE058	0	0	0	0	0	0	0	0	0	0	6	0	0	0	0	0	0	0	0	38	0	0	0	0	0	0	0	0	0	0	0	0	0	0	0	0	0	0	0	0	0	0	0	3	0	0	0	0	0
FE059	0	0	0	0	0	0	0	0	0	0	0	0	0	0	0	0	0	0	0	0	0	0	0	0	0	0	0	0	0	0	0	0	0	0	0	0	0	0	0	0	0	0	28	57	0	0	0	0	0
FE060	0	0	0	0	0	0	0	0	0	0	0	0	0	0	0	0	0	0	0	0	0	0	0	0	0	0	0	0	0	0	0	0	0	0	0	0	0	0	0	0	0	0	4	317	0	0	0	0	0
FE061	0	0	0	0	0	0	0	0	0	0	6	0	0	0	0	0	0	0	0	0	0	0	0	0	0	5	18	0	0	0	0	0	19	0	0	0	0	0	0	0	0	0	23	78	0	0	0	0	0
FE062	0	0	0	0	0	0	0	0	0	0	0	0	0	0	0	0	0	0	0	0	0	0	0	0	0	0	0	0	0	0	0	0	0	0	0	0	0	0	0	0	0	0	0	18	0	0	0	0	0
FE063	0	0	0	0	0	0	0	0	0	0	0	0	0	0	0	0	0	0	0	0	0	0	0	0	0	0	0	0	0	0	0	0	0	0	0	0	0	0	0	0	0	0	0	11	0	0	0	2	0
FE064	0	0	0	0	0	0	0	0	0	0	0	0	0	0	0	0	0	0	0	0	0	0	0	0	0	0	0	0	0	0	0	0	0	0	0	0	0	0	0	0	0	0	7	27	0	0	0	0	0
FE065	0	0	0	0	0	0	0	0	0	0	0	0	0	0	0	0	0	0	0	0	0	0	0	0	0	0	0	0	0	0	0	0	0	0	0	0	0	0	0	0	0	0	0	12	0	0	0	901	0
FE066	0	0	0	0	0	0	0	0	0	0	0	0	0	0	0	0	0	0	0	0	0	0	0	0	0	0	0	0	0	0	0	0	0	0	0	0	0	0	0	0	0	0	0	2	0	0	0	0	0
FE067	0	0	0	0	0	0	0	0	0	0	2	0	0	0	0	0	0	0	0	0	0	0	0	0	0	0	0	0	0	0	0	0	0	0	0	0	0	0	0	0	0	0	5	3	0	0	0	0	0
FE068	0	0	0	0	0	0	0	0	0	0	0	0	0	0	0	0	0	0	0	0	0	0	0	0	0	0	0	0	0	0	0	0	0	0	0	0	0	0	0	0	0	0	0	16	0	0	0	3	0
FE069	0	0	0	0	0	0	0	0	0	0	0	0	0	0	0	0	0	0	0	0	0	0	0	0	0	0	0	0	0	0	0	0	0	0	0	0	0	0	0	0	0	0	0	2	0	0	0	0	0
FE070	0	0	0	0	5	0	0	0	0	0	11	0	0	0	0	0	0	0	0	0	0	0	0	0	0	0	0	0	0	0	0	0	0	0	0	0	0	0	0	0	0	0	0	91	0	0	0	38	0
FE071	0	0	0	0	0	0	0	0	0	0	0	0	0	0	0	0	0	0	0	0	0	0	0	0	0	0	0	0	0	0	0	0	0	0	0	0	0	0	0	0	0	0	2	210	0	0	0	24	0
FE072	0	0	0	0	0	0	0	0	0	0	0	0	0	0	0	0	0	0	0	0	0	0	0	0	0	0	16	0	0	0	0	0	0	0	0	0	0	0	0	0	0	0	13	3	0	0	0	0	0
FE073	0	0	0	0	0	0	0	0	0	0	17	0	0	0	0	0	0	0	0	0	0	0	0	0	0	60	0	0	0	0	0	0	0	0	0	0	0	0	0	0	0	0	78	104	0	0	0	58	0
FE074	0	0	0	0	0	0	0	0	0	0	0	0	0	0	0	0	0	0	0	0	0	0	0	0	0	0	0	0	0	0	0	0	0	0	0	0	0	0	0	0	0	0	17	70	0	0	0	0	0
FE075	0	0	0	0	0	0	0	0	0	0	0	0	0	0	0	0	0	0	0	0	0	0	0	0	0	0	25	0	0	0	0	0	0	0	0	0	0	0	0	0	0	0	83	36	0	0	0	0	0
FE076	0	0	0	0	0	0	0	0	0	0	0	0	0	0	0	0	0	0	0	0	0	0	0	0	0	0	0	0	0	0	0	0	0	0	0	0	0	0	0	0	0	0	44	24	0	0	0	7	0
FE077	0	0	0	0	0	0	0	0	0	0	5	0	0	0	0	0	0	0	0	0	0	0	0	0	0	0	0	0	0	0	0	0	0	0	0	0	0	0	0	0	0	0	6	64	0	0	0	0	0
FE078	0	0	0	0	0	0	0	0	0	0	67	0	0	0	0	0	0	0	0	0	0	0	0	0	0	0	0	0	0	0	3	0	0	0	0	0	0	0	0	0	0	0	117	157	0	0	0	71	0
FE079	0	0	0	0	0	0	0	0	0	0	0	0	0	0	0	0	0	0	0	0	0	0	0	0	0	0	0	0	0	0	0	0	0	0	0	0	0	0	0	0	0	0	0	0	0	0	0	0	0
FE080	0	0	0	0	0	0	0	0	0	0	0	0	0	0	0	0	0	0	0	0	0	0	0	0	0	0	6	0	0	0	0	0	0	0	0	0	0	0	0	0	0	0	31	38	0	0	0	20	0
FE081	0	0	0	0	0	0	0	0	0	0	7	0	0	0	0	0	0	0	0	0	0	0	0	0	0	0	0	0	0	0	0	0	0	0	0	0	0	0	0	0	0	0	0	49	0	0	0	0	0
FE082	0	0	0	0	0	0	0	0	0	0	0	0	0	0	0	0	0	0	0	0	0	0	0	0	0	39	0	0	0	0	0	0	0	0	0	0	0	0	0	0	0	0	11	34	0	0	0	0	0
FE083	0	0	0	0	0	0	0	0	0	0	0	0	0	0	0	0	0	0	0	0	0	0	0	0	0	0	44	0	5	3	0	0	0	0	0	0	0	0	2	0	0	0	92	1230	0	0	0	71	0
FE084	0	0	0	0	0	0	0	0	0	0	0	0	0	0	0	0	0	0	0	0	0	0	0	0	0	0	0	0	0	0	0	0	0	0	0	0	0	0	0	0	0	0	0	34	0	0	0	0	0
FE085	0	0	0	0	0	0	0	0	0	0	0	0	0	0	0	0	0	0	0	0	0	0	0	0	0	0	0	0	0	0	0	0	0	0	0	0	0	0	0	0	0	0	0	281	0	0	0	0	0
FE086	0	0	0	0	0	0	0	0	0	0	19	0	0	0	0	0	0	0	0	0	0	0	0	0	0	15	0	0	0	0	0	0	0	0	0	0	0	0	0	0	0	0	0	44	0	0	0	2	0
FE087	0	0	0	0	0	0	0	0	0	0	0	0	0	0	0	0	0	0	0	0	0	0	0	0	0	0	0	0	0	0	0	0	0	0	0	0	0	0	0	0	0	0	0	8	0	0	0	0	0
FE088	0	0	0	0	0	0	0	0	0	0	0	0	0	0	0	0	0	0	0	0	0	0	0	0	0	0	0	0	0	0	0	0	0	0	0	0	0	0	0	0	0	0	13	129	0	0	0	0	0
FE089	0	0	0	0	0	0	0	0	0	0	0	0	0	0	0	0	0	0	0	0	0	0	0	0	0	0	0	0	0	0	0	0	0	0	0	0	0	0	0	0	0	0	5	4	0	0	0	0	0
FE090	0	0	0	0	0	0	0	0	0	0	0	0	0	0	0	0	0	0	0	0	0	0	0	0	0	0	0	0	0	0	0	0	0	0	0	0	0	0	0	0	0	0	18	12	0	0	0	4	0
FE091	0	0	0	0	0	0	0	0	0	0	0	0	0	0	0	0	0	0	0	0	0	0	0	0	0	0	0	0	0	0	0	0	0	0	0	0	0	0	0	0	0	0	7	106	0	0	0	26	0
FE092	0	0	0	0	0	0	0	0	0	0	0	0	0	0	0	0	0	0	0	0	0	0	0	0	0	0	0	0	0	0	0	0	0	0	0	0	0	0	0	0	0	0	0	32	0	0	0	0	0
FE093	0	0	0	0	0	0	0	0	0	0	0	0	0	0	0	0	0	0	0	0	0	0	0	0	0	0	0	0	0	0	0	0	0	0	0	0	0	0	0	0	0	0	3	23	0	0	0	0	0
FE094	0	0	0	0	0	0	0	0	0	0	0	0	0	0	0	0	0	0	0	0	0	0	0	0	0	0	0	0	0	0	0	0	0	0	0	0	0	0	0	0	0	0	0	3	0	0	0	0	0
FE095	0	0	3	0	0	0	0	0	0	0	0	0	0	0	0	0	0	0	0	0	0	0	0	0	0	0	9	0	0	0	0	0	0	0	0	0	0	0	0	0	0	0	6	37	0	0	0	0	0
FE096	0	0	0	0	0	0	0	0	0	0	0	0	0	0	0	0	0	0	0	0	0	0	0	0	0	0	10	0	0	0	0	0	0	0	0	0	0	0	0	0	0	0	0	8	0	0	0	3	0
FE097	0	0	0	0	0	0	0	0	0	0	0	0	0	0	0	0	0	0	0	0	0	0	0	0	0	0	0	0	0	0	0	0	0	0	0	0	0	0	0	0	0	0	0	0	0	0	0	0	0
FE098	0	0	0	0	0	0	0	0	0	0	0	0	0	0	0	0	0	0	0	0	0	0	0	0	0	0	3	0	0	0	0	0	0	0	0	0	0	0	0	0	0	0	3	72	0	0	0	46	0
FE099	0	0	0	0	0	0	0	0	0	0	3	0	0	0	0	0	0	0	0	0	0	0	0	0	0	0	0	0	0	0	0	0	0	0	0	0	0	0	0	0	0	0	0	0	0	0	0	0	0
FE100	0	0	0	0	0	0	0	0	0	0	5	0	0	0	0	0	0	0	0	0	0	0	0	0	0	0	0	0	0	0	0	0	0	0	0	0	0	0	0	0	0	0	3	23	0	0	0	0	0
FE101	0	0	0	0	0	0	0	0	0	0	0	0	0	0	0	0	0	0	0	0	0	0	0	0	0	0	0	0	0	0	0	0	0	0	0	0	0	0	0	0	0	0	0	33	0	0	0	9	0
FE102	0	0	0	0	0	0	0	0	14	0	0	0	0	0	0	0	0	0	0	0	0	0	0	0	0	0	18	0	0	0	0	0	0	0	0	0	0	0	0	0	0	0	0	446	0	0	0	0	0
FE103	0	0	0	0	0	0	0	0	0	0	0	0	0	0	0	0	0	0	0	0	0	0	0	0	0	0	3	0	0	0	0	0	0	0	0	0	0	0	0	0	0	0	19	0	0	0	0	0	0
FE104	0	0	0	0	0	0	0	0	0	0	0	0	0	0	0	0	0	0	0	0	0	0	0	0	0	0	0	0	0	0	0	0	0	0	0	0	0	0	0	0	0	0	0	0	0	0	0	0	0
FE105	0	0	0	0	0	0	0	0	0	0	0	0	0	0	0	0	0	0	0	0	0	0	0	0	0	0	0	0	0	0	0	0	0	0	0	0	0	0	0	0	0	0	0	0	0	0	0	0	0
FE106	0	0	0	0	0	0	0	0	0	0	3	0	0	0	0	0	0	0	0	0	0	0	0	0	0	0	0	0	0	0	0	0	0	0	0	0	0	0	0	0	0	0	0	193	0	0	0	0	0
FE107	0	0	0	0	0	0	0	0	0	0	0	0	0	0	0	0	0	0	0	0	0	0	0	0	0	0	0	0	0	0	0	0	0	0	0	0	0	0	0	0	0	0	0	7	0	0	0	0	0
FE108	0	0	0	0	0	0	0	0	0	0	6	0	0	0	0	0	0	0	0	0	0	0	0	0	0	0	0	0	0	0	0	0	0	0	0	0	0	0	0	0	0	0	0	7	0	0	0	0	0
FE109	0	0	0	0	0	0	0	0	0	0	28	0	0	0	0	0	0	0	0	0	0	0	0	0	0	0	0	0	0	0	0	0	0	0	0	0	0	0	0	0	0	0	0	0	0	0	0	2	0
FE110	0	0	0	0	0	0	0	0	0	0	0	0	0	0	0	0	0	0	0	0	0	0	0	0	0	0	0	0	0	0	0	0	0	0	0	0	0	0	0	0	0	0	0	2	0	0	0	0	0
FE111	0	0	0	0	0	0	0	0	0	0	0	0	0	0	0	0	0	0	0	0	0	0	0	0	0	0	0	0	0	0	0	0	0	0	0	0	0	0	0	0	0	0	0	0	0	0	0	0	0
FE112	0	0	0	0	0	0	0	0	0	0	0	0	0	0	0	0	0	0	0	0	0	0	0	0	0	0	0	0	0	0	0	0	0	0	0	0	0	0	0	0	0	0	0	0	0	0	0	19	0
FE113	0	0	0	0	0	0	0	0	0	0	51	0	0	0	0	0	0	0	8	0	0	0	0	0	0	2	0	0	0	0	0	0	0	0	0	0	0	0	0	0	0	0	0	617	0	0	0	0	0
FE114	0	0	0	0	0	0	0	0	0	0	0	0	0	0	0	0	0	0	0	0	0	0	0	0	0	0	15	0	0	0	0	0	0	0	0	0	0	0	0	0	0	0	4	0	0	0	0	0	0
FE115	0	0	0	0	0	0	0	0	0	0	0	0	0	0	0	0	0	0	0	0	0	0	0	0	0	0	0	0	0	0	0	0	0	0	0	0	0	0	0	0	0	0	20	32	0	0	0	13	0
FE116	0	0	0	0	0	0	0	0	0	0	7	0	0	0	0	0	0	0	0	0	0	0	0	0	0	4	0	0	0	0	0	0	0	0	0	0	0	0	0	0	0	0	9	16	0	0	0	0	0
FE117	0	0	0	0	0	0	0	0	0	0	31	0	0	0	0	0	0	0	0	0	0	0	0	0	0	0	0	0	0	0	0	0	0	0	0	0	0	0	0	0	0	0	0	14	0	0	0	0	0
FE118	0	0	0	0	0	0	0	0	0	0	0	0	0	0	0	0	0	0	0	0	0	0	0	0	0	0	0	0	0	0	0	0	0	0	0	0	0	0	0	0	0	0	23	50	0	0	0	4	0
FE119	0	0	0	0	0	0	0	0	0	0	0	0	0	0	0	0	0	0	0	0	0	0	0	0	0	0	0	0	0	0	0	0	0	0	0	0	0	0	0	0	0	0	0	54	0	0	0	0	0
FE120	0	0	0	0	0	0	0	0	0	0	0	0	0	0	0	0	0	0	0	0	0	0	0	0	0	0	0	0	0	0	0	0	0	0	0	0	0	0	0	0	0	0	0	46	0	0	0	0	0
FE121	0	0	0	0	0	0	0	0	0	0	0	0	0	0	0	0	0	0	0	0	0	0	0	0	0	0	0	0	0	0	0	0	0	0	0	0	0	0	0	0	0	0	0	0	0	0	0	8	0
FE122	0	0	0	0	0	0	0	0	0	0	0	0	0	0	0	0	0	0	0	0	0	0	0	0	0	0	0	0	0	0	0	0	0	0	0	0	0	0	0	0	0	0	0	0	0	0	0	0	0
FE123	0	0	0	0	0	0	0	0	0	0	0	0	0	0	0	0	0	0	0	0	0	0	0	0	0	0	0	0	0	0	0	0	0	0	0	0	0	0	0	0	0	0	13	0	0	0	0	0	0
FE124	0	0	0	0	0	0	0	0	0	0	0	0	0	0	0	0	0	0	0	0	0	0	0	0	0	0	0	0	0	0	0	0	0	0	0	0	0	0	0	0	0	0	0	2289	0	0	0	0	0
FE125	0	0	0	0	0	0	0	0	0	0	0	0	0	0	0	0	0	0	0	0	0	0	0	0	0	0	0	0	0	0	0	0	0	0	0	0	0	0	0	0	0	0	0	55	0	0	0	0	0
FE126	0	0	0	0	0	0	0	0	0	0	0	0	0	0	0	0	0	0	0	0	0	0	0	0	0	0	0	0	0	0	0	0	0	0	0	0	0	0	0	0	18	0	11	4128	0	0	0	2	0
FE127	0	0	0	0	0	0	0	0	0	0	0	0	0	0	0	0	0	0	0	0	0	0	0	0	0	0	0	0	0	0	0	0	0	0	0	0	0	0	0	0	0	0	10	73	0	0	0	0	0
FE128	0	0	0	0	0	0	0	0	0	0	0	0	0	0	0	0	0	0	0	0	0	0	0	0	0	0	0	0	0	0	0	0	0	0	0	0	0	0	0	0	0	0	0	0	0	0	0	10	0
FE129	0	0	0	0	0	0	0	0	0	0	0	0	0	0	0	0	0	0	0	0	0	0	0	0	0	0	0	0	0	0	0	0	0	0	0	0	0	0	0	0	0	0	0	44	0	0	0	31	0
FE130	0	0	0	0	0	0	0	0	0	0	6	0	0	0	0	0	0	0	0	0	0	0	0	0	0	5	0	0	0	0	0	0	0	0	0	0	0	0	0	0	0	0	11	215	0	0	0	4	0
FE131	0	0	0	0	0	0	0	0	0	0	2	0	0	0	0	0	0	0	0	0	0	0	0	0	0	0	0	0	0	0	0	0	0	0	0	0	0	0	0	0	0	0	0	34	0	0	0	0	0
FE132	0	0	0	0	0	0	0	0	0	0	0	0	0	0	0	0	0	0	0	0	0	0	0	0	0	0	0	0	0	0	0	0	0	0	0	0	0	0	0	0	0	0	0	16	0	0	0	0	0
FE133	0	0	0	0	0	0	0	0	0	0	6	0	0	0	0	0	0	0	0	0	0	0	0	0	0	0	0	0	0	0	0	0	0	0	0	0	0	0	0	0	0	0	29	368	0	0	0	0	0
FE134	0	0	0	0	0	0	0	0	0	0	4	0	0	0	0	0	0	0	0	0	0	0	0	0	0	5	4	0	0	0	0	0	0	0	0	0	0	0	0	0	0	0	0	379	0	0	0	0	0
FE135	3	0	2	0	0	0	0	0	2	0	7	0	0	0	0	0	0	0	0	0	0	0	0	0	0	0	119	0	0	0	0	0	0	0	0	0	0	0	0	0	0	20	11	755	0	0	0	48	0
FE136	0	0	0	0	0	0	0	0	0	0	0	0	0	0	0	0	0	0	0	0	0	0	0	0	0	0	0	0	0	0	0	0	5	0	0	0	0	0	0	0	0	0	0	63	0	0	0	0	0
FE137	0	0	0	0	0	0	0	0	0	0	0	0	0	0	0	0	0	0	0	0	0	0	0	0	0	4	46	0	0	0	0	0	0	0	0	0	0	0	0	0	0	0	57	178	0	0	0	17	0
FE138	0	0	0	0	0	0	0	0	0	0	47	0	0	0	0	0	0	0	0	0	0	0	0	0	0	0	0	0	0	0	0	0	0	0	0	0	0	0	0	0	0	0	0	3232	0	0	0	126	0
FE139	0	0	0	0	0	0	0	0	0	0	0	0	0	0	0	0	0	0	0	0	0	0	0	0	0	0	3	0	0	0	0	0	0	0	0	0	0	0	0	0	0	0	9	1206	0	0	0	0	0
FE140	0	0	0	0	0	0	0	0	0	0	0	0	0	0	0	0	0	0	0	0	0	0	0	0	0	0	0	0	0	0	0	0	0	0	0	0	0	0	0	0	0	0	0	7	0	0	0	0	0
FE141	0	0	0	0	0	0	0	0	0	0	0	0	0	0	0	0	0	0	0	0	0	0	0	0	0	0	0	0	0	0	0	0	0	0	0	0	0	0	0	0	0	0	5	166	0	0	0	3	0
FE142	0	0	0	0	0	0	0	0	0	0	0	0	0	0	0	0	0	0	0	0	0	0	0	0	0	3	0	0	0	0	0	0	0	0	0	0	0	0	0	0	0	0	4	134	0	0	0	5	0
FE143	0	0	0	0	0	0	0	0	0	0	0	0	0	0	0	0	0	0	0	0	0	0	0	0	0	0	0	0	0	0	0	0	0	0	0	0	0	0	0	0	0	0	0	71	0	0	0	0	0
FE144	0	0	0	0	0	0	0	0	0	0	0	0	0	0	0	0	0	0	0	0	0	0	0	0	0	0	0	0	0	0	0	0	0	0	0	0	0	0	0	0	0	0	0	0	0	0	0	0	0
FE145	0	0	0	0	0	0	0	0	0	0	0	0	0	0	0	0	0	0	0	0	0	0	0	0	0	0	0	0	0	0	0	0	0	0	0	0	0	0	0	0	0	5	2	10	0	0	0	2	0
FE146	0	0	0	0	0	0	0	0	0	0	2	0	0	0	0	0	0	0	0	0	0	0	0	0	0	0	0	0	0	0	0	0	0	0	0	0	0	0	0	0	0	0	3	37	0	0	0	0	0
FE147	0	0	0	0	0	0	0	0	0	0	17	0	0	0	0	0	0	0	0	0	0	0	0	0	0	44	16	0	0	0	0	0	0	0	0	0	0	0	0	0	0	0	29	203	0	0	0	75	0
FE148	0	0	0	0	0	0	0	0	0	0	0	0	0	0	0	0	0	0	0	0	0	0	0	0	0	0	0	0	0	0	0	0	0	0	0	0	0	0	0	0	0	0	6	169	0	0	0	36	0
FE149	0	0	0	0	0	0	0	0	0	0	4	0	0	0	0	0	0	0	0	0	0	0	0	0	0	0	20	0	0	0	0	0	0	0	0	0	0	0	0	0	0	0	0	37	0	0	0	14	0
FE150	0	0	0	0	0	0	0	0	0	0	0	0	0	0	0	0	0	0	0	0	0	0	0	0	0	0	0	0	0	0	0	0	0	0	0	0	0	0	0	0	0	0	0	61	0	0	0	0	0
FE151	0	0	0	0	0	0	0	0	0	0	0	0	0	0	0	0	0	9	0	0	0	0	0	0	0	0	0	0	0	0	0	0	0	0	0	0	0	0	0	0	0	0	0	25	0	0	0	0	0
FE152	0	0	0	0	0	0	0	0	0	0	0	0	0	0	0	0	0	0	0	0	0	0	0	0	0	0	0	0	0	0	0	0	0	0	0	0	0	0	0	0	0	0	26	103	0	0	0	21	0
FE153	0	0	0	0	0	0	0	0	0	0	0	0	0	0	0	0	0	0	0	0	0	0	0	0	0	0	0	0	0	0	0	0	0	0	0	0	0	0	0	0	0	0	0	45	0	0	0	0	0
FE154	0	0	0	0	0	0	0	0	0	0	2	0	0	0	0	0	0	0	0	0	0	0	0	0	0	0	0	0	0	0	0	0	0	0	0	0	0	0	0	0	0	0	0	0	0	0	0	11	0
FE155	0	0	0	0	0	0	0	0	0	0	0	0	0	0	0	0	0	0	0	0	0	0	0	0	0	0	0	0	0	0	0	0	0	0	0	0	0	0	0	0	0	0	5	0	0	0	0	0	0
FE156	0	0	0	0	0	0	0	0	0	0	0	0	0	0	0	0	0	0	0	0	0	0	0	0	0	0	0	0	0	0	0	0	0	0	0	0	0	0	0	0	0	0	0	0	0	0	0	0	0
FE157	0	0	0	0	0	0	0	0	0	0	0	0	0	0	0	0	0	0	0	0	0	0	0	0	0	0	0	0	0	0	0	0	0	0	0	0	0	0	0	0	0	0	10	44	0	0	0	0	0
FE158	0	0	0	0	0	0	0	0	0	0	0	0	0	0	0	0	0	0	0	0	0	0	0	0	0	0	3	0	0	0	0	0	0	0	0	0	0	0	0	0	0	0	4	29	0	0	0	0	0
FE159	0	0	0	0	0	0	0	0	0	0	0	0	0	0	0	0	0	0	0	0	0	0	0	0	0	0	0	0	0	0	0	0	0	0	0	0	0	0	0	0	0	0	0	0	0	0	0	0	0
FE160	0	0	0	0	0	0	0	0	0	0	0	0	0	0	0	0	0	0	0	0	0	0	0	0	0	0	0	0	0	0	0	0	0	0	0	0	0	0	0	0	0	0	3	34	0	0	0	0	0
FE161	0	0	0	0	0	0	0	0	0	0	7	0	0	0	0	0	0	0	0	0	0	0	0	0	0	0	0	0	0	0	0	0	0	0	0	0	0	0	0	0	0	0	0	21	0	0	0	0	0
FE162	0	0	0	0	0	0	0	0	0	0	0	0	0	0	0	0	0	0	0	0	0	0	0	0	0	0	0	0	0	0	0	0	0	0	0	0	0	0	0	0	0	0	0	0	0	0	0	0	0
FE163	0	0	0	0	0	0	0	0	0	0	5	0	0	0	0	0	0	0	0	0	0	0	0	0	0	0	0	0	0	0	0	0	0	0	0	0	0	0	0	0	0	0	0	60	0	0	0	22	0
FE164	0	0	0	0	0	0	0	0	0	0	4	0	0	0	0	0	0	0	0	0	0	0	0	0	0	0	10	0	0	0	0	0	0	0	0	0	0	0	0	0	0	0	8	114	0	0	0	15	0
FE165	0	0	0	0	0	0	0	0	0	0	10	0	0	0	0	0	0	0	0	0	0	0	0	0	0	4	5	0	0	0	0	0	0	0	0	0	0	0	0	0	0	0	9	131	0	0	0	0	0
FE166	0	0	0	0	0	0	0	0	0	0	10	0	0	0	0	0	0	0	0	0	0	0	0	0	0	0	0	0	0	0	0	0	0	0	0	0	0	0	0	0	0	0	0	0	0	0	0	0	0
FE167	0	0	0	0	0	0	0	0	0	0	0	0	0	0	0	0	0	0	0	0	0	0	0	0	0	0	0	0	0	0	0	0	0	0	0	0	0	0	0	0	0	0	11	6	0	0	0	0	0
FE168	0	0	0	0	0	0	0	0	0	0	0	0	0	0	0	0	0	0	0	0	0	0	0	0	0	0	2	0	0	0	0	0	0	0	0	0	0	0	0	0	0	0	45	679	0	0	0	0	0
FE169	0	0	0	0	0	0	0	0	0	0	0	0	0	0	0	0	0	0	0	0	0	0	0	0	0	0	5	0	0	0	0	0	0	0	0	0	0	0	0	0	9	0	12	24	0	0	0	0	0
FE170	0	0	0	0	0	0	0	0	0	0	0	0	0	0	0	0	0	0	0	0	0	0	0	0	0	0	0	0	0	0	0	0	0	0	0	0	0	0	0	0	0	0	0	12	0	0	0	0	0
FE171	0	0	0	0	0	0	0	0	0	0	0	0	0	0	0	0	0	0	0	0	0	0	0	0	0	0	0	0	0	0	0	0	0	0	0	0	0	0	0	0	0	0	30	0	0	0	0	0	0
FE172	0	0	0	0	0	0	0	0	0	0	0	0	0	0	0	0	0	0	0	0	0	0	0	0	0	10	3	0	0	0	0	0	0	0	0	0	0	0	0	0	0	0	20	102	0	0	0	0	0
FE173	0	0	0	0	0	0	0	0	0	0	0	0	0	0	0	0	0	0	0	0	0	0	0	0	0	0	7	0	0	0	0	0	0	0	0	0	0	0	0	0	0	0	8	27	0	0	0	0	0
FE174	0	0	0	0	0	0	0	0	0	0	7	0	0	0	0	0	0	0	0	0	0	0	0	0	0	0	4	0	0	0	0	0	0	0	0	0	0	0	0	0	0	0	0	48	0	0	0	0	0
FE175	0	0	0	0	0	0	0	0	0	0	0	0	0	0	0	0	0	0	0	0	0	0	0	0	0	0	27	0	0	0	0	0	0	0	0	0	0	0	0	0	0	0	36	47	0	0	0	0	0
FE176	0	0	0	0	0	0	0	0	0	0	0	0	0	0	0	0	0	0	0	0	0	0	0	0	0	0	0	0	0	0	0	0	0	0	0	0	0	0	0	0	0	0	0	8	0	0	0	0	0
FE177	0	0	0	0	0	0	0	0	0	0	2021	0	0	0	0	0	0	0	0	0	0	0	0	0	0	0	0	0	0	0	0	0	0	0	0	0	0	0	0	0	0	0	0	64384	0	0	0	0	0
FE178	0	0	0	0	0	0	0	0	0	0	12	0	0	0	0	0	0	0	0	0	0	0	0	0	0	0	0	0	0	0	0	0	0	0	0	0	0	0	0	0	0	0	0	54	0	0	0	0	0
FE179	0	0	0	0	0	0	0	0	0	0	0	0	0	0	0	0	0	0	0	0	0	0	0	0	0	0	0	0	0	0	0	0	0	0	0	0	0	0	0	0	0	0	0	62	0	0	0	0	0
FE180	0	0	0	0	0	0	0	0	0	0	0	0	0	0	0	0	0	0	0	0	0	0	0	12	0	0	0	0	0	0	0	0	0	0	0	0	0	0	0	0	0	0	0	52	0	0	0	0	0
FE181	0	0	0	0	0	0	0	0	0	0	0	0	0	0	0	0	0	0	0	0	0	0	0	0	0	0	0	0	0	0	0	0	0	0	0	0	0	0	0	0	0	0	7	29	0	0	0	0	0
FE182	0	0	0	0	0	0	0	0	0	0	0	0	0	0	0	0	0	0	0	0	0	0	0	0	0	0	0	0	0	0	0	0	0	0	0	0	0	0	0	0	0	0	0	68	0	0	0	0	0
FE183	0	0	0	0	0	0	0	0	0	0	3	0	0	0	0	0	0	0	0	0	0	0	0	0	0	0	0	0	0	0	0	0	0	0	0	0	0	0	0	0	0	0	0	279	0	0	0	4	0
FE184	0	0	0	0	0	0	0	0	0	0	0	0	0	0	0	0	0	0	0	0	0	0	0	0	0	0	0	0	0	0	0	0	0	0	0	0	0	0	0	0	0	0	0	144	0	0	0	0	0
FE185	0	0	0	0	0	0	0	0	0	0	16	0	0	0	0	0	0	0	0	0	0	0	0	0	0	0	0	0	0	0	0	0	0	0	0	0	0	0	0	0	0	0	0	3384	0	0	0	0	0
FE186	0	0	0	0	0	0	0	0	0	0	11	0	0	0	0	0	0	0	0	0	0	0	0	0	0	0	0	0	0	0	0	0	0	0	0	0	0	0	0	0	0	0	0	162	0	0	0	4	0
FE187	0	0	0	0	0	0	0	0	0	0	2	0	0	0	0	0	0	0	0	0	0	0	0	0	0	0	0	0	0	0	0	0	0	0	0	0	0	0	0	0	0	0	0	337	0	0	0	0	0
FE188	0	0	0	0	0	0	0	0	0	0	0	0	0	0	0	0	0	0	0	0	0	0	0	0	0	0	0	0	0	0	0	0	0	0	0	0	0	0	0	0	0	0	0	0	0	0	0	0	0
FE189	0	0	0	0	0	0	0	0	0	0	0	0	0	0	0	0	0	0	0	0	0	0	0	0	0	0	0	0	0	0	0	0	0	0	0	0	0	0	0	0	0	0	0	38	0	0	0	0	0
FE190	0	0	0	0	0	0	0	0	0	0	0	0	0	0	0	0	0	0	0	0	0	0	0	0	0	0	0	0	0	0	0	0	0	0	0	0	0	0	0	0	0	0	0	52	0	0	0	0	0
FE191	0	0	0	0	0	0	0	0	0	0	0	0	0	0	0	0	0	0	0	0	0	0	0	0	0	0	0	0	0	0	0	0	0	0	0	0	0	0	0	0	0	0	0	0	0	0	0	0	0
FE192	0	0	0	0	0	0	0	0	0	0	0	0	0	0	0	0	0	0	0	0	0	0	0	0	0	0	0	0	0	0	0	0	0	0	0	0	0	0	0	0	0	0	0	1	0	0	0	0	0
FE193	0	0	0	0	0	0	0	0	0	0	0	0	0	0	0	0	0	0	0	0	0	0	0	0	0	5	0	0	0	0	0	0	0	0	0	0	0	0	0	0	0	0	0	3	0	0	0	0	0
FE194	0	0	0	0	0	0	0	0	0	0	0	0	0	0	0	0	0	0	0	0	0	0	0	0	0	0	0	0	0	0	0	0	0	0	0	0	0	0	0	0	0	0	0	29	0	0	0	0	0
FE195	0	0	0	0	0	0	0	0	0	0	0	0	0	0	0	0	0	0	0	0	0	0	0	0	0	0	0	0	0	0	0	0	0	0	0	0	0	0	0	0	0	0	0	0	0	0	0	0	0
FE196	0	0	0	0	0	0	0	0	0	0	0	0	0	0	0	0	0	0	0	0	0	0	0	0	0	0	2	0	0	0	0	0	0	0	0	0	0	0	0	0	0	0	0	67	0	0	0	0	0
FE197	0	0	0	0	0	0	0	0	0	0	10	0	0	0	0	0	0	0	0	4	0	0	0	0	0	0	0	0	0	0	0	0	0	0	0	0	0	0	0	0	0	0	0	83	0	0	0	0	0
FE198	0	0	0	0	0	0	0	0	0	0	0	0	0	0	0	0	0	0	0	0	0	0	0	0	0	0	0	0	0	0	0	0	0	0	0	0	0	0	0	0	0	0	0	513	0	0	0	0	0
FE199	0	0	0	0	0	0	0	0	0	0	0	0	0	0	0	0	0	0	0	0	0	0	0	0	0	0	0	0	0	0	0	0	0	0	0	0	0	0	0	0	0	0	0	346	0	0	0	0	0
FE200	0	0	0	0	0	0	0	0	0	0	0	0	0	0	0	0	0	0	0	0	0	0	0	0	0	0	0	0	0	0	0	0	0	0	0	0	0	0	0	0	0	0	0	55	0	0	0	0	0
FE201	0	0	0	0	0	0	0	0	0	0	0	0	0	0	0	0	0	0	0	0	0	0	0	0	0	0	0	0	0	0	0	0	0	0	0	0	0	0	0	0	0	0	0	732	0	0	0	0	0
FE202	0	0	0	0	0	0	0	0	0	0	0	0	0	0	0	0	0	0	0	0	0	0	0	0	0	0	3	0	0	0	0	0	0	0	0	0	0	0	0	0	0	0	0	137	0	0	0	0	0
FE203	0	0	0	0	0	0	0	0	0	0	5	0	0	0	0	0	0	0	0	0	0	0	0	0	0	0	3	0	0	0	0	0	0	0	0	0	0	0	0	0	0	0	6	76	0	0	0	0	0
FE204	0	0	0	0	0	0	0	0	0	0	0	0	0	0	0	0	0	0	0	0	0	0	0	0	0	0	0	0	0	0	0	0	0	0	0	0	0	0	0	0	0	0	0	29	0	0	0	0	0
FE205	0	0	0	0	0	0	0	0	0	0	0	0	0	0	0	0	0	0	0	0	0	0	0	0	0	2	0	0	0	0	0	0	0	0	0	0	0	0	0	0	0	0	6	212	0	0	0	0	0
FE206	0	0	0	0	0	0	0	0	0	0	0	0	0	0	0	0	0	0	0	0	0	0	0	0	0	0	0	0	0	0	0	0	0	0	0	0	0	0	0	0	0	0	4	75	0	0	0	0	0
FE207	0	0	0	0	0	0	0	0	0	0	0	0	0	0	0	0	0	0	0	0	0	0	0	0	0	0	0	0	0	0	0	0	0	0	0	0	0	0	0	0	0	0	0	1533	0	0	0	0	0
FE208	0	0	0	0	0	0	0	0	0	0	0	0	0	0	0	0	0	0	0	0	0	0	0	0	0	0	0	0	0	0	0	0	0	0	0	0	0	0	0	0	0	0	5	47	0	0	0	0	0
FE209	0	0	0	0	0	0	0	0	0	0	0	0	0	0	0	0	0	0	0	0	0	0	0	0	0	0	0	0	0	0	0	0	0	0	0	0	0	0	0	0	0	0	0	21	0	0	0	0	0
FE210	0	0	0	0	0	0	0	0	0	0	46	0	0	0	0	0	0	0	0	0	0	0	0	0	0	0	0	0	0	0	0	0	0	0	0	0	0	0	0	0	0	0	0	270	0	0	0	0	0
FE211	0	0	0	0	0	0	0	0	0	0	3	0	0	0	0	0	0	0	0	0	0	0	0	0	0	0	0	0	0	0	0	0	0	0	0	0	0	0	0	0	0	0	0	29	0	0	0	0	0
FE212	0	0	0	0	0	0	0	0	0	0	0	0	0	0	0	0	0	0	0	0	0	0	0	0	0	2	0	0	0	0	0	0	0	0	0	0	0	0	0	0	0	0	0	2771	0	0	0	0	0
FE213	0	0	0	0	0	0	0	0	0	0	0	0	0	0	0	0	0	0	0	0	0	0	0	0	0	0	0	0	0	0	0	0	0	0	0	0	0	0	0	0	0	0	0	722	0	0	0	0	0
FE214	0	0	0	0	0	0	0	0	0	0	219	0	0	0	0	0	0	0	0	0	0	0	0	0	0	0	0	0	0	0	0	0	0	0	0	0	0	0	0	0	0	0	0	15706	0	0	0	128	0
FE215	0	0	0	0	0	0	0	0	0	0	0	0	0	0	0	0	0	0	0	0	0	0	0	0	0	0	0	0	0	0	0	0	0	0	0	0	0	0	0	0	0	0	7	283	0	0	0	111	0
FE216	0	0	0	0	0	0	0	0	0	0	3	0	0	0	0	0	0	0	0	0	0	0	0	0	0	0	0	0	0	0	0	0	0	0	0	0	0	0	0	0	0	0	7	168	0	0	0	0	0
FE217	0	0	0	0	0	0	0	0	0	0	11	0	0	0	0	0	0	0	0	0	0	0	0	0	0	0	0	0	0	0	0	0	0	0	0	0	0	0	0	0	0	0	0	103	0	0	0	0	0
FE218	0	0	0	0	0	0	0	0	0	0	0	0	0	0	0	0	0	0	0	0	0	0	0	0	0	0	0	0	0	0	0	0	0	0	0	0	0	0	0	0	0	0	0	295	0	0	0	0	0
FE219	0	0	0	0	0	0	0	0	0	0	0	0	0	0	0	0	0	0	0	0	0	0	0	0	0	0	0	0	0	0	0	0	0	0	0	0	0	0	0	0	0	0	0	309	0	0	0	0	0
FE220	0	0	0	0	0	0	0	0	0	0	0	0	0	0	0	0	0	0	0	0	0	0	0	0	0	0	0	0	0	0	0	0	0	0	0	0	0	0	0	0	0	0	13	232	0	0	0	2	0
FE221	0	0	0	0	0	0	0	0	0	0	0	0	0	0	0	0	0	0	0	0	0	0	0	0	0	0	0	0	0	0	0	0	0	0	0	0	0	0	0	0	0	0	2	414	0	0	0	0	0
FE222	0	0	0	0	0	0	0	0	0	0	0	0	0	0	0	0	0	0	0	0	0	0	0	0	0	0	0	0	0	0	0	0	0	0	0	0	0	0	0	0	0	0	0	30	0	0	0	0	0
FE223	0	0	0	0	0	0	0	0	0	0	0	0	0	0	0	0	0	0	0	0	0	0	0	0	0	0	0	0	0	0	0	0	0	0	0	0	0	0	0	0	0	0	0	72	0	0	0	0	0
FE224	0	0	0	0	0	0	0	0	0	0	0	0	0	0	0	0	2	0	0	0	0	0	0	0	0	0	15	0	0	0	0	0	0	0	0	0	0	0	0	0	0	0	29	5276	0	0	0	49	0
FE225	0	0	0	0	0	0	0	0	0	0	10	0	0	0	0	0	0	0	0	0	0	0	0	0	0	0	0	0	0	0	0	0	0	0	0	0	0	0	0	0	0	0	0	266	0	0	0	0	0
FE226	0	0	0	0	0	0	0	0	0	0	0	0	0	0	0	0	0	0	0	0	0	0	0	0	0	0	0	0	0	0	0	0	0	0	0	0	0	0	0	0	0	0	5	268	0	0	0	0	0
FE227	0	0	0	0	0	0	0	0	0	0	0	0	0	0	0	0	0	0	0	0	0	0	0	0	0	0	0	0	0	0	0	0	0	0	0	0	0	0	0	0	0	0	0	67	0	0	0	0	0
FE228	0	0	0	0	0	0	0	0	0	0	5	0	0	0	0	0	0	0	0	0	0	0	0	0	0	0	0	0	0	0	0	0	0	0	0	0	0	0	0	0	0	0	0	19	0	0	0	0	0
FE229	0	0	0	0	0	0	0	0	0	0	0	0	0	0	0	0	0	0	0	0	0	0	0	0	0	0	0	0	0	0	0	0	0	0	0	0	0	0	0	0	0	0	0	578	0	0	0	0	0
FE230	0	0	0	0	0	0	0	0	0	0	0	0	0	0	0	0	0	0	0	0	0	0	0	0	0	0	0	0	0	0	0	0	0	0	0	0	0	0	0	0	0	0	13	65	0	0	0	0	0
FE231	0	0	0	0	0	0	0	0	0	0	0	0	0	0	0	0	0	0	0	0	0	0	0	0	0	0	0	0	0	0	0	0	0	0	0	0	0	0	9	0	0	0	0	104	0	0	0	0	0
FE232	0	0	0	0	0	0	0	0	0	0	0	0	0	0	0	0	0	0	0	0	0	0	0	0	0	0	0	0	0	0	0	0	0	0	0	0	0	0	0	0	0	0	0	62	0	0	0	0	0
FE233	0	0	0	0	0	0	0	0	0	0	0	0	0	0	0	0	0	0	0	0	0	0	0	0	0	0	0	0	0	0	0	0	0	0	0	0	0	0	0	0	0	0	0	124	0	0	0	0	0
FE234	0	0	0	0	0	0	0	0	0	0	0	0	0	0	0	0	0	2	0	0	0	0	0	0	0	9	0	0	0	0	0	0	0	0	0	0	0	0	0	0	0	0	0	91	0	0	0	0	0
FE235	0	0	0	0	0	0	0	0	0	0	0	0	0	0	0	0	0	2	0	0	0	0	0	0	0	0	0	0	0	0	0	0	0	0	0	0	0	0	0	0	0	0	0	57	0	0	0	0	0
FE236	0	0	0	0	0	0	0	0	0	0	0	0	0	0	0	0	0	0	0	0	0	0	0	0	0	0	0	0	0	0	0	0	0	0	0	0	0	0	0	0	0	0	0	0	0	0	0	0	84
FE240	0	0	0	0	0	0	0	0	0	0	2	0	0	0	0	0	0	0	0	0	0	0	0	0	0	0	0	0	0	0	0	0	0	0	0	0	0	0	0	0	0	0	0	120	0	0	0	0	0
FE241	0	0	0	0	0	0	0	0	0	0	4	0	0	0	0	0	0	0	0	0	0	0	0	0	0	0	0	0	0	0	0	0	0	0	0	0	0	0	0	0	0	0	0	464	0	0	0	0	0
FE242	0	0	0	37	0	0	0	0	0	0	6	0	0	0	0	0	0	0	0	0	0	0	0	0	0	0	0	0	0	0	0	0	0	0	0	0	0	0	0	0	0	0	0	219	0	0	0	0	0
FE243	0	0	0	0	0	0	0	0	0	0	200	0	0	0	0	0	0	0	0	0	0	0	0	0	0	0	0	0	0	0	0	0	0	0	0	0	0	0	0	0	0	0	0	4429	0	0	0	0	0
FE246	0	0	0	0	0	0	0	0	0	0	0	0	0	0	0	0	0	0	0	0	0	0	0	0	0	0	0	0	0	0	0	0	0	0	0	0	0	0	0	0	0	0	3	48	0	0	0	0	0
FE247	0	0	0	0	0	0	0	0	0	0	0	0	0	0	0	0	0	0	0	0	0	0	0	0	0	0	0	0	0	0	0	0	0	0	0	0	0	0	0	0	0	0	0	47	0	0	0	2	0
FE249	0	0	0	0	0	0	0	0	0	0	45	0	0	0	0	0	0	0	0	0	4	0	0	0	0	190	0	0	0	0	0	0	0	0	0	0	0	0	0	0	0	0	0	9942	0	0	0	215	0
FE250	0	0	0	0	0	0	0	0	0	0	0	0	0	0	0	0	0	0	0	0	0	0	0	0	0	0	0	0	0	0	0	0	0	0	0	0	0	0	0	0	0	0	0	40	0	0	0	0	0
FE252	0	0	0	0	0	0	0	0	0	0	208	0	0	0	0	0	0	0	0	0	0	0	0	0	0	0	0	0	0	0	0	0	0	0	0	0	0	0	0	0	0	0	0	654	0	0	0	0	0
FE253	0	0	0	0	0	0	0	0	0	0	26	0	0	0	0	0	0	0	0	0	0	0	0	0	0	0	0	0	0	0	0	0	0	0	0	0	0	0	0	0	0	0	0	151	0	0	0	0	0
FE254	0	0	0	0	0	0	0	0	0	0	50	0	0	0	0	0	0	0	0	0	0	0	0	0	0	0	0	0	0	0	0	0	0	0	0	0	0	0	0	0	0	0	0	863	0	0	0	0	0
FE255	0	0	0	0	0	0	0	0	0	0	47	0	0	0	0	0	0	0	0	0	0	0	0	0	0	0	0	0	0	0	0	0	0	0	0	0	0	0	0	0	0	0	0	2906	0	0	0	0	0
FE256	0	0	0	0	0	0	0	0	0	0	0	0	0	0	0	0	0	0	0	0	0	0	0	0	0	0	0	0	0	0	0	0	0	0	0	0	0	0	0	0	0	0	0	349	0	0	0	0	0
FE257	0	0	0	0	0	0	0	0	0	0	34	0	0	0	0	0	0	0	0	0	0	0	0	0	0	0	0	0	0	0	0	0	0	0	0	0	0	0	0	0	0	0	0	134	0	0	0	0	0
FE258	0	0	0	0	0	0	0	0	0	0	0	0	0	0	0	0	0	0	0	0	0	0	0	0	0	0	0	0	0	0	0	0	0	0	0	0	0	0	0	0	0	0	0	52	0	0	0	0	0
FE259	0	0	0	0	0	0	0	0	0	0	5	0	0	0	0	0	0	0	0	0	0	0	0	0	0	0	0	0	0	0	0	0	0	0	0	0	0	0	0	0	0	0	5	3999	0	0	0	0	0
FE260	0	0	0	0	0	0	0	0	0	0	0	0	0	0	0	0	0	0	0	0	0	0	0	0	0	0	0	0	0	0	0	0	0	0	0	0	0	0	0	0	0	0	0	2715	0	0	0	473	0
FE261	0	0	0	0	0	0	0	0	0	0	58	0	0	0	0	0	0	0	0	0	0	0	0	0	0	2	0	0	0	0	0	0	0	0	0	0	0	0	0	0	0	0	0	1019	0	0	0	3	0
FE262	0	0	0	0	0	0	0	0	0	0	0	0	0	0	0	0	0	0	0	0	0	0	0	0	0	0	0	0	0	0	0	0	0	0	0	0	0	0	0	0	0	0	0	184	0	0	0	0	0
FE263	0	0	0	0	0	0	0	0	0	0	0	0	0	0	0	0	0	0	0	0	0	0	0	0	0	0	0	0	0	0	0	0	0	0	0	0	0	0	0	0	0	0	18	414	0	0	0	4	0
FE264	0	0	0	0	0	0	0	0	0	0	34	0	0	0	0	0	0	0	0	0	0	0	0	0	0	0	0	0	0	0	0	0	0	0	0	0	0	0	0	0	0	0	0	124	0	0	0	0	0
FE265	0	0	0	0	0	0	0	0	0	0	216	0	0	0	0	0	0	0	0	0	0	0	0	0	0	0	0	0	0	0	0	0	0	0	0	0	0	0	0	0	0	0	17	5109	0	0	0	261	0
FE266	0	0	0	0	0	0	0	0	0	0	3	0	0	0	0	0	0	0	0	0	0	0	0	0	0	0	13	0	0	0	0	0	5	0	0	0	0	0	11	0	0	0	27	18106	0	0	0	0	0
FE267	0	0	0	0	0	0	0	0	0	0	8	0	0	0	0	0	0	0	0	0	0	0	0	0	0	0	0	0	0	0	0	0	0	0	0	0	0	0	0	0	0	0	0	192	0	0	0	0	0
FE268	0	0	0	0	0	0	0	0	0	0	0	0	0	0	0	0	0	0	0	0	0	0	0	0	0	0	0	0	0	0	0	0	0	0	0	0	0	0	0	0	0	0	0	86	0	0	0	0	0
FE269	0	0	0	0	0	0	0	0	0	0	20	0	0	0	0	0	0	0	0	0	0	0	0	0	0	0	0	0	0	0	0	0	0	0	0	0	0	0	0	0	0	0	0	5617	0	0	0	0	0
FE270	0	0	0	0	0	0	0	0	0	0	0	0	0	0	0	0	0	0	0	0	0	0	0	0	0	0	0	0	0	0	0	0	0	0	0	0	0	0	0	0	0	0	0	63	0	0	0	0	0
FE271	0	0	0	0	0	0	0	0	0	0	0	0	0	0	0	0	0	0	0	0	0	0	0	0	0	4	0	0	0	0	0	0	0	0	0	0	0	0	0	0	0	0	0	61	0	0	0	0	0
FE272	0	0	0	0	0	0	0	0	0	0	0	0	0	0	0	0	0	0	0	0	0	0	0	0	0	0	0	0	0	0	0	0	0	0	0	0	0	0	0	0	0	0	0	24	0	0	0	0	0
FE273	0	0	0	0	0	0	0	0	0	0	0	0	0	0	0	0	0	0	0	0	0	0	0	0	0	2	0	0	0	0	0	0	0	0	0	0	0	0	0	0	0	0	2	150	0	0	0	0	0
FE274	0	0	0	0	0	0	0	0	0	0	0	0	0	0	0	0	0	0	0	0	0	0	0	0	0	37	0	0	0	0	0	0	0	0	0	0	0	0	0	0	0	0	11	6	0	0	0	0	0
FE275	0	0	0	0	0	0	0	0	0	0	0	0	0	0	0	0	0	0	0	0	0	0	0	0	0	8	0	0	0	0	0	0	0	0	0	0	0	0	0	0	0	0	0	674	0	0	0	0	0
FE276	0	0	0	0	0	0	0	0	0	0	6	0	0	0	0	0	0	0	0	0	0	0	0	0	0	0	0	0	0	0	0	0	0	0	0	0	0	0	0	0	0	0	0	194	0	0	0	0	0
FE277	0	0	0	0	0	0	0	0	0	0	2	0	0	0	0	0	0	0	0	0	0	0	0	0	0	0	0	0	0	0	0	0	0	0	0	0	0	0	0	0	0	0	0	146	0	0	0	0	0
FE278	0	0	0	0	0	0	0	0	0	0	0	0	0	0	0	0	0	0	0	0	0	0	0	0	0	0	0	0	0	0	0	0	0	0	0	0	0	0	0	0	0	0	4	106	0	0	0	6	0
FE279	0	0	0	0	0	0	0	0	0	0	0	0	0	0	0	0	0	0	0	0	0	0	0	0	0	0	0	0	0	0	0	0	0	0	0	0	0	0	0	0	0	0	0	77	0	0	0	0	0
FE280	0	0	0	0	0	0	0	0	0	0	0	0	0	0	0	0	0	0	0	0	0	0	0	0	0	0	0	0	0	0	0	0	0	0	0	0	0	0	0	0	0	0	3	3689	0	0	0	0	0
FE281	0	0	0	0	0	0	0	0	0	0	0	0	0	0	0	0	0	0	0	0	0	0	0	0	0	0	0	0	0	0	0	0	0	0	0	0	0	0	0	0	0	0	3	29	0	0	0	0	0
FE282	0	0	0	0	0	0	0	0	0	0	0	0	0	0	0	0	0	0	0	0	0	0	0	0	0	0	3	0	0	0	0	0	0	0	0	0	7	0	0	0	0	0	3	8	0	0	0	0	0
FE283	0	0	0	0	0	0	0	0	0	0	0	0	0	0	0	0	0	0	0	0	0	0	0	0	0	0	0	0	0	0	0	0	0	0	0	0	0	0	0	0	0	0	10	107	0	0	0	0	0
FE284	0	0	0	0	0	0	0	0	0	0	7	0	0	0	0	0	0	0	0	0	0	0	0	0	0	21	52	0	0	0	0	0	0	0	0	0	0	0	0	0	0	0	0	96	0	0	0	0	0
FE285	0	0	0	0	0	0	0	0	0	0	0	0	0	0	0	0	0	0	0	0	0	0	0	0	0	0	0	0	0	0	0	0	0	0	0	0	0	0	0	0	0	0	0	31	0	0	0	0	0
FE286	0	0	0	0	0	0	0	0	0	0	0	0	0	0	0	0	0	0	0	0	0	0	0	0	0	0	0	0	0	0	0	0	0	0	0	0	0	0	0	0	0	0	0	90	0	0	0	0	0
FE287	0	0	0	0	0	0	0	0	0	0	0	0	0	0	0	0	0	0	0	0	0	0	0	0	0	5	0	0	0	0	0	0	0	0	0	0	0	0	0	0	0	0	0	6839	0	0	0	4	0
FE288	0	0	0	0	0	0	0	0	0	0	0	0	0	0	0	0	0	0	0	0	0	0	0	0	0	5	0	0	0	0	0	0	0	0	0	0	0	0	0	0	0	0	22	650	0	0	0	0	0
FE289	0	0	0	0	0	0	0	0	0	0	0	0	0	0	0	0	0	0	0	0	0	0	0	0	0	0	0	0	0	0	0	0	0	0	0	0	0	0	0	0	0	0	0	176	0	0	0	0	0
FE290	0	0	0	0	0	0	0	0	0	0	0	0	0	0	0	0	0	0	0	0	0	0	0	0	0	0	0	0	0	0	0	0	0	0	0	0	0	0	0	0	0	0	0	57	0	0	0	0	0
FE291	0	0	0	0	0	0	0	0	0	0	0	0	0	0	0	0	0	0	0	0	0	0	0	0	0	2	0	0	0	0	0	0	0	0	0	0	0	0	0	0	0	0	0	52	0	0	0	0	0
FE292	0	0	0	0	0	0	0	0	0	0	0	0	0	0	0	0	0	0	0	0	0	0	0	0	0	0	0	0	0	0	0	0	0	0	0	0	0	0	0	0	0	0	0	69	0	0	0	0	0
FE293	0	0	0	0	0	0	0	0	0	0	0	0	0	0	0	0	0	0	0	0	0	0	0	0	0	0	0	0	0	0	0	0	0	0	0	0	0	0	0	0	0	0	0	59	0	0	0	0	0
FE294	0	0	0	0	0	0	0	0	0	0	0	0	0	0	0	0	0	0	0	0	0	0	0	0	0	0	0	0	0	0	0	0	0	0	0	0	0	0	0	0	0	0	0	24	0	0	0	0	0
FE295	0	0	0	0	0	0	0	0	0	0	0	0	0	0	0	0	0	0	0	0	0	0	0	0	0	0	0	0	0	0	0	0	0	0	0	0	0	0	0	0	0	0	0	41	0	0	0	0	0
FE296	0	0	0	0	0	0	0	0	0	0	0	0	0	0	0	0	0	0	0	0	0	0	0	0	0	0	0	0	0	0	0	0	0	0	0	0	0	0	0	0	0	0	7	79	0	0	0	0	0
FE297	0	0	0	0	0	0	0	0	0	0	0	0	0	0	0	0	0	0	0	0	0	0	0	0	0	0	0	0	0	0	0	0	0	0	0	0	0	0	0	0	0	0	4	111	0	0	0	0	0
FE298	0	0	0	0	0	0	0	0	0	0	0	0	0	0	0	0	0	0	0	0	0	0	0	0	0	0	0	0	0	0	0	0	0	0	0	0	0	0	0	0	0	0	0	85	0	0	0	0	0
FE299	0	0	0	0	0	0	0	0	0	0	0	0	0	0	0	0	0	0	0	0	0	0	0	0	0	0	0	0	0	0	0	0	0	0	0	0	0	0	0	0	0	0	2	1054	0	0	0	73	0
FE300	0	0	0	0	0	0	0	0	0	0	58	0	0	0	0	0	0	0	0	0	0	0	0	0	0	0	0	0	0	0	0	0	0	0	0	0	0	0	0	0	0	0	0	4350	0	0	0	4	0
FE301	0	0	0	0	0	0	0	0	0	0	2	0	0	0	0	0	0	0	0	0	0	0	0	0	0	0	0	0	0	0	0	0	0	0	0	0	0	0	0	0	0	0	0	198	0	0	0	0	0
FE302	0	0	0	0	0	0	0	0	0	0	0	0	0	0	0	0	0	0	0	0	0	0	0	0	0	0	0	0	0	0	0	0	0	0	0	0	0	0	0	0	0	0	0	338	0	0	0	0	0
FE303	0	0	0	0	0	0	0	0	0	0	4	0	0	0	0	0	0	0	0	0	0	0	0	0	0	0	76	0	0	0	0	0	0	0	0	0	0	0	0	0	0	0	7	427	0	0	0	6	0
FE304	0	0	0	0	0	0	0	0	0	0	4	0	0	0	0	0	0	0	0	0	0	0	0	0	0	0	0	0	0	0	0	0	0	0	0	0	0	0	0	0	0	0	0	245	0	0	0	6	0
FE305	0	0	0	0	0	0	0	0	0	0	2	0	0	0	0	0	0	0	0	0	0	0	0	0	0	0	4	2	0	0	0	0	0	0	0	0	0	0	0	0	0	0	6	140	0	0	0	0	0
FE306	0	0	0	0	0	0	0	0	0	0	0	0	0	0	0	0	0	0	0	0	0	0	0	0	0	0	0	0	0	0	0	0	0	0	0	0	0	0	0	0	0	0	0	56	0	0	0	0	0
FE307	0	0	0	0	0	0	0	0	0	0	5	0	0	0	0	0	0	0	0	0	0	0	0	0	0	0	0	0	0	0	0	0	0	0	0	0	0	0	0	0	0	0	0	27964	0	0	0	27	0
FE308	0	0	0	0	0	0	0	0	0	0	2	0	0	0	0	0	0	0	0	0	0	0	0	0	0	0	0	0	0	0	0	0	0	0	0	0	0	0	0	0	0	0	0	211	0	0	0	0	0
FE309	0	0	0	0	0	0	0	0	0	0	0	0	0	0	0	0	0	0	0	0	0	0	0	0	0	0	0	0	0	0	0	0	0	0	0	0	0	0	0	0	0	0	0	10	0	0	0	0	0
FE310	0	0	0	0	0	0	0	0	0	0	0	0	0	0	0	0	0	0	0	0	0	0	0	0	0	0	0	0	0	0	0	0	0	0	0	0	0	0	0	0	0	0	0	251	0	0	0	8	0
FE311	0	0	0	0	0	0	0	0	0	0	19	0	0	0	0	0	0	0	0	0	0	0	0	0	0	4	0	0	0	0	0	0	0	0	0	0	0	0	0	0	0	0	0	2420	0	0	0	11	0
FE312	0	0	0	0	0	0	0	0	0	0	162	0	0	0	0	0	0	0	0	0	0	0	0	0	0	0	0	0	0	0	0	0	0	0	0	0	0	0	0	0	0	0	0	20242	0	0	0	26	0
FE313	0	0	0	0	0	0	0	0	0	0	6	0	0	0	0	0	0	0	0	0	0	0	0	0	0	0	0	0	0	0	0	0	0	0	0	0	0	0	0	0	0	0	0	4187	0	0	0	56	0
FE314	0	0	0	0	0	0	0	0	0	0	5	0	0	0	0	0	0	7	0	0	0	0	0	0	0	0	0	0	0	0	0	0	0	0	0	0	0	0	0	0	0	0	0	551	0	0	0	0	0
FE315	0	0	0	0	0	0	0	0	0	0	4	0	0	0	0	0	0	0	0	0	0	0	0	0	0	0	0	0	0	0	0	0	0	0	0	0	0	0	0	0	0	3	0	8415	0	0	0	31	16
FE316	0	0	0	0	0	0	0	0	0	0	0	0	0	0	0	0	0	0	2	0	0	0	0	0	0	0	0	0	0	0	0	0	0	0	0	0	0	0	0	0	0	0	0	168	0	0	0	0	0
FE317	0	0	0	0	0	0	0	0	0	0	6	0	0	0	0	0	0	0	0	0	0	0	0	0	0	0	0	0	0	0	0	0	0	0	0	0	0	0	0	0	0	0	7	655	0	0	0	33	0
FE318	0	0	0	0	0	0	0	0	0	0	0	0	0	0	0	0	0	0	0	0	0	0	0	0	0	0	0	0	0	0	0	0	0	0	0	0	0	0	0	0	0	0	0	48	0	0	0	0	0
FE319	0	0	0	0	0	0	0	0	0	0	17	0	0	0	0	0	0	0	0	0	0	0	0	0	0	0	0	0	0	0	0	0	0	0	0	0	0	0	0	0	0	0	0	7671	0	0	0	0	0
FE320	0	0	0	0	0	0	0	0	0	0	76	0	0	0	0	0	0	0	0	0	0	0	0	0	0	0	0	0	0	0	0	0	0	0	0	0	0	0	0	0	0	0	0	10912	0	0	0	36	0
FE321	0	0	0	0	0	0	0	0	0	0	0	0	0	0	0	0	0	0	0	0	0	0	0	0	0	0	0	0	0	0	0	0	0	0	0	0	0	0	0	0	0	0	0	156	0	0	0	0	0
FE322	0	0	0	0	0	0	0	0	0	0	2	0	0	0	0	0	0	0	0	0	0	0	0	0	0	3	0	0	0	0	0	0	0	0	0	0	0	0	0	0	0	11	0	3545	0	0	0	51	0
FE323	0	0	0	0	0	0	0	0	0	0	0	0	0	0	0	0	0	0	0	0	0	0	0	0	0	0	0	0	0	0	0	0	0	0	0	0	0	0	0	0	0	0	3	762	0	0	0	18	0
FE324	0	0	0	0	0	0	0	0	0	0	0	0	0	0	0	0	0	0	0	0	0	0	0	0	0	0	0	0	0	0	0	0	0	0	0	0	0	0	0	0	0	6	10	845	0	0	0	2	0
FE325	0	0	0	0	0	0	0	0	0	0	0	0	0	0	0	0	0	0	0	0	0	0	0	0	0	0	0	0	0	0	0	0	0	0	0	0	0	0	0	0	0	0	0	718	0	0	0	0	0
FE326	0	0	0	0	0	0	0	0	0	0	0	0	0	0	0	0	0	0	0	0	0	0	0	0	0	0	0	0	0	0	0	0	0	0	0	0	0	0	0	0	0	0	9	118	0	0	0	0	0
FE327	0	0	0	0	0	0	0	0	0	0	0	0	0	0	0	0	0	0	0	0	0	0	0	0	0	0	0	0	0	0	0	0	0	0	0	0	0	0	0	0	0	0	0	341	0	0	0	0	0
FE328	0	0	0	0	0	0	0	0	0	0	0	0	0	0	0	0	0	0	0	0	0	0	0	0	0	0	0	0	0	0	0	0	0	0	0	0	0	0	0	0	0	0	0	8179	0	0	0	28	0
FE329	0	0	0	0	0	0	0	0	0	0	0	0	0	0	0	0	0	0	0	0	0	0	0	0	0	0	0	0	0	0	0	0	0	0	0	0	0	0	0	0	0	0	0	6	0	0	0	0	0
FE330	0	0	0	0	0	0	0	0	0	0	0	0	0	0	0	0	0	0	0	0	0	0	0	0	0	0	0	0	0	0	0	0	0	0	0	0	0	0	0	0	0	5	0	34	0	0	0	53	0
FE331	0	0	0	0	0	0	0	0	0	0	0	0	0	0	0	0	0	0	0	0	0	0	0	0	0	0	0	0	0	0	0	0	0	0	0	0	0	0	0	0	0	0	0	44	0	0	0	0	0
FE332	0	0	0	0	0	0	0	0	0	0	0	0	0	0	0	0	0	0	0	0	0	0	0	0	0	0	0	0	0	0	0	0	0	0	0	0	0	0	0	0	0	0	6	735	0	0	0	0	0
FE333	0	0	0	0	0	0	0	0	0	0	0	0	0	0	0	0	0	0	0	0	0	0	0	0	0	0	0	0	0	0	0	0	0	0	0	0	0	0	0	0	0	0	0	1205	0	0	0	0	0
FE334	0	0	0	0	0	0	0	0	0	0	0	0	0	0	0	0	0	0	0	0	0	0	0	0	0	0	2	0	0	0	0	0	0	0	0	0	0	0	0	0	0	0	0	1220	0	0	0	0	0
FE335	0	0	0	0	0	0	0	0	0	0	2	0	0	0	0	0	0	0	0	0	0	0	0	0	0	0	0	0	0	0	0	0	0	0	0	0	0	0	0	0	0	0	0	415	0	0	0	0	0
FE336	0	0	0	0	0	0	0	0	0	0	0	0	0	0	0	0	0	0	0	0	0	0	0	0	0	0	0	0	0	0	0	0	0	0	0	0	0	0	0	0	0	0	0	329	0	0	0	0	0
FE337	0	0	0	0	0	0	0	0	0	0	0	0	0	0	0	0	0	0	0	0	0	0	0	0	0	0	14	0	0	0	0	0	0	0	0	0	0	0	0	0	0	0	0	76	0	0	0	0	0
FE338	0	0	0	0	0	0	0	0	0	0	0	0	0	0	0	0	0	0	0	0	0	0	0	0	0	0	0	0	0	0	0	0	0	0	0	0	0	0	0	0	0	0	0	102	0	0	0	0	0
FE339	0	0	0	0	0	0	0	0	0	0	4	0	0	0	0	0	0	0	0	0	0	0	0	0	0	2	0	0	0	0	0	0	0	0	0	0	0	0	0	0	0	0	3	791	0	0	0	6	0
FE340	0	0	0	0	0	0	0	0	0	0	0	0	0	0	0	0	0	0	0	0	0	0	0	0	0	0	0	0	0	0	0	0	0	0	0	0	0	0	0	0	0	0	0	78	0	0	0	4	0
FE341	0	0	0	0	0	0	0	0	0	0	8	0	0	0	0	0	0	0	0	0	0	0	0	0	0	0	0	0	0	0	0	0	0	0	0	0	0	0	0	0	0	0	0	589	0	0	0	32	0
FE342	0	0	0	0	0	0	0	0	0	0	0	0	0	0	0	0	0	0	0	0	0	0	0	0	0	0	0	0	0	0	0	0	0	0	0	0	0	0	0	0	0	0	0	260	0	0	0	0	0
FE343	0	0	0	0	0	0	0	0	0	0	0	0	0	0	0	0	0	0	0	0	0	0	0	0	0	0	0	0	0	0	0	0	0	0	0	0	0	0	0	0	0	0	4	105	0	0	0	0	0
FE344	0	0	0	0	0	0	0	0	0	0	0	0	0	0	0	0	0	0	0	0	0	0	0	0	0	0	0	0	0	0	0	0	0	0	0	0	0	0	0	0	0	0	0	75	0	0	0	0	0
FE345	0	0	0	0	0	0	0	0	0	0	0	0	0	0	0	0	0	0	0	0	0	0	0	0	0	6	0	0	0	0	0	0	0	0	0	0	0	0	0	0	0	0	2	215	0	0	0	2	0
FE346	0	0	0	0	0	0	0	0	0	0	15	0	0	0	0	0	0	0	0	0	0	0	0	0	0	17	0	0	0	0	0	0	0	0	0	0	0	0	0	0	0	0	0	16125	0	0	0	204	0
FE347	0	0	0	0	0	0	0	0	0	0	9	0	0	0	0	0	0	0	0	0	0	0	0	0	0	0	0	0	0	0	0	0	0	0	0	0	0	0	0	0	0	0	0	778	0	0	0	4	0
FE348	0	0	0	0	0	0	0	0	0	0	0	0	0	0	0	0	0	0	0	0	0	0	0	0	0	0	0	0	0	0	0	0	0	0	0	0	0	0	0	0	0	0	38	463	0	0	0	6	0
FE349	0	0	0	0	0	0	0	0	0	0	0	0	0	0	0	0	0	0	0	0	0	0	0	0	0	0	0	0	0	0	0	0	0	0	0	0	0	0	0	0	0	0	0	1344	0	0	0	0	0
FE350	0	0	0	0	0	0	0	0	0	0	29	0	0	0	0	0	0	0	0	0	0	0	0	0	0	0	0	0	0	0	0	0	0	0	0	0	0	0	0	0	0	0	0	148	0	0	0	0	0
FE351	0	0	0	0	0	0	0	0	0	0	51	0	0	0	0	0	0	0	0	0	0	0	0	0	0	0	0	0	0	0	0	0	0	0	0	0	0	0	0	0	0	0	0	76	0	0	0	0	0
FE352	0	0	0	0	0	0	0	0	0	0	12	0	0	0	0	0	0	0	0	0	0	0	0	0	0	0	0	0	0	0	0	0	0	0	0	0	0	0	0	0	0	0	6	1811	0	0	0	2	0
FE353	0	0	0	0	0	0	0	0	0	0	0	0	0	0	0	0	0	0	0	0	0	0	0	0	0	0	0	0	0	0	0	0	0	0	0	0	0	0	0	0	0	0	0	23	0	0	0	0	0
FE354	0	0	0	0	0	0	0	0	0	0	127	0	0	0	0	0	0	0	0	0	0	0	0	0	0	0	0	0	0	0	0	0	0	0	0	0	0	0	0	0	0	0	0	900	0	0	0	38	0
FE355	0	0	0	0	0	0	0	0	0	0	0	0	0	0	0	0	0	0	0	0	0	0	0	0	0	0	0	0	0	0	0	0	0	0	0	0	0	0	0	0	0	0	4	173	0	0	0	0	0
FE356	0	0	0	0	0	0	0	0	0	0	0	0	0	0	0	0	0	0	0	0	0	0	0	0	0	0	0	0	0	0	0	0	0	0	0	0	0	0	0	0	0	0	73	13	0	0	0	0	0
FE357	0	0	0	0	0	0	0	0	0	0	0	0	0	0	0	0	0	0	0	0	0	0	0	0	0	0	0	0	0	0	0	0	0	0	0	0	0	0	0	0	0	0	0	193	0	0	0	0	0
FE358	0	0	0	0	0	0	0	0	0	0	5	0	0	0	0	0	0	0	0	0	0	0	0	0	0	0	0	0	0	0	0	0	0	0	0	0	0	0	0	0	0	0	0	930	0	0	0	3	0
FE359	0	0	0	0	0	0	0	0	0	0	17	0	0	0	0	0	0	0	0	0	0	0	0	0	0	0	0	0	0	0	0	0	0	0	0	0	0	0	0	0	0	0	4	206	0	0	0	0	0
FE360	0	0	0	0	0	0	0	0	0	0	6	0	0	0	0	0	0	0	0	0	0	0	0	0	0	0	0	0	0	0	0	0	0	0	0	0	0	0	0	0	0	0	0	79	0	0	0	0	0
FE361	0	0	0	0	0	0	0	0	0	0	0	0	0	0	0	0	0	0	0	0	0	0	0	0	0	0	0	0	0	0	0	0	0	0	0	0	0	0	0	0	0	0	0	32	0	0	0	0	0
FE362	0	0	0	0	0	0	0	0	0	0	0	0	0	0	0	0	0	0	0	0	0	0	0	0	0	0	0	0	0	0	0	0	0	0	0	0	0	0	0	0	0	0	0	23	0	0	0	0	0
FE363	0	0	0	0	0	0	0	0	0	0	0	0	0	0	0	0	0	0	0	0	0	0	0	0	0	0	0	0	0	0	0	0	0	0	0	0	0	0	0	0	0	0	0	90	0	0	0	0	0
FE364	0	0	0	0	0	0	0	0	0	0	0	0	0	0	0	0	0	0	0	0	0	0	0	0	0	0	0	0	0	0	0	0	0	0	0	0	0	0	0	0	0	0	0	0	0	0	0	0	0
FE365	0	0	0	0	0	0	0	0	0	0	0	0	0	0	0	0	0	0	0	0	0	0	0	0	0	0	0	0	0	0	0	0	0	0	0	0	0	0	0	0	0	0	28	34	0	0	0	0	0
FE366	0	0	0	0	0	0	0	0	0	0	11	0	0	0	0	0	0	0	0	0	0	0	0	0	0	0	0	0	0	0	0	0	0	0	0	0	0	0	0	0	0	0	0	0	0	0	0	0	0
FE367	0	0	0	0	0	0	0	0	0	0	0	0	0	0	0	0	0	0	0	0	0	0	0	0	0	0	0	0	0	0	0	0	0	0	0	0	0	0	0	0	0	0	0	2	0	0	0	2	0
FE368	0	0	0	0	0	0	0	0	0	0	0	0	0	0	0	0	0	0	0	0	0	0	0	0	0	0	0	0	0	0	0	0	0	0	0	0	0	0	0	0	0	0	0	0	0	0	0	0	0
FE370	0	0	0	0	0	0	0	0	0	0	0	0	0	0	0	0	0	0	0	0	0	0	0	0	0	0	0	0	0	0	0	0	0	0	0	0	0	0	0	0	0	0	0	14	0	0	0	0	0
FE371	0	0	0	0	0	0	0	0	0	0	0	0	0	0	0	0	0	0	0	0	0	0	0	0	0	0	0	0	0	0	0	0	0	0	0	0	0	0	0	0	0	0	0	50	0	0	0	0	0
FE372	0	0	0	0	0	0	0	0	0	0	0	0	0	0	0	0	0	0	0	0	0	0	0	0	0	0	0	0	0	0	0	0	0	0	0	0	0	0	0	0	0	0	0	3	0	0	0	0	0
FE374	0	0	0	0	0	0	0	0	0	0	0	0	0	0	0	3	0	0	0	0	0	0	0	0	0	0	2	0	0	0	0	0	0	0	0	0	0	0	0	0	0	0	3	6	0	0	0	15	0
FE376	0	0	0	0	0	0	0	0	0	0	24	0	0	0	0	0	0	0	0	0	0	0	21	0	0	0	0	0	0	0	0	0	0	0	0	0	0	0	0	0	0	0	28	908	0	0	0	9	0
FE377	0	0	0	0	0	0	0	0	0	0	0	0	0	0	0	0	0	0	0	0	0	0	0	0	0	0	0	0	0	0	0	0	0	0	0	0	0	0	0	0	0	0	5	229	0	0	0	0	0
FE378	0	0	0	0	0	0	0	0	0	0	10	0	0	0	0	0	0	0	0	0	0	0	0	0	0	0	0	0	0	0	0	0	0	0	0	0	0	0	0	3	0	0	0	201	0	0	0	0	0
FE379	0	0	0	0	0	0	0	0	0	0	235	0	0	0	0	0	0	0	0	0	0	0	0	0	0	0	0	0	0	0	0	0	0	0	0	0	0	0	5	0	0	0	0	9526	0	0	0	29	0
FE380	0	0	0	0	0	0	0	0	0	0	4	0	0	0	0	0	0	0	0	0	0	0	0	0	0	0	0	0	0	0	0	0	0	0	0	0	0	0	0	0	0	0	3	429	0	0	0	0	0
FE383	0	0	0	0	0	0	0	0	0	0	0	56	0	4	3	0	0	0	0	0	0	0	0	0	0	0	0	7	0	0	0	0	0	0	0	0	0	0	0	0	0	0	0	336	0	0	0	0	0
FE384	0	0	0	0	0	0	0	0	0	0	456	0	0	0	0	0	0	0	0	0	0	0	0	0	0	0	0	0	0	0	0	0	0	0	0	0	0	0	0	0	2	0	0	215	0	0	0	6	0
FE385	0	0	0	0	0	0	0	0	0	0	24	0	0	0	0	0	0	0	0	0	0	0	0	0	0	2	0	0	0	0	0	0	0	0	0	0	0	0	0	0	0	0	17	228	0	0	0	7	0
FE386	0	0	0	0	0	0	0	0	0	0	0	0	0	0	0	6	0	0	0	0	0	0	0	0	0	0	0	0	0	0	0	0	0	0	0	0	0	0	0	0	0	0	20	735	3	0	0	5	0
FE388	0	0	0	0	0	0	0	0	0	0	66	0	0	0	0	0	0	0	0	0	0	0	0	0	0	12	0	0	0	0	0	0	0	0	0	0	0	0	0	0	0	11	13	58539	0	0	0	348	0
FE389	0	0	71	0	0	0	0	0	0	0	0	0	0	0	0	0	0	0	0	0	0	0	0	0	0	796	0	35	0	0	0	17	0	3	0	0	0	0	0	0	0	11	180	13838	0	0	0	289	0
FE390	0	0	3	0	0	0	0	0	0	0	71	0	0	0	0	0	0	0	0	0	0	0	0	0	0	43	0	0	0	0	0	0	0	0	0	4	0	0	0	0	0	0	6	7623	0	0	0	106	0
FE391	0	0	0	0	0	0	0	0	0	0	112	0	0	0	0	0	0	0	0	0	0	0	0	0	0	4	21	0	0	0	0	0	0	0	0	0	0	0	11	0	0	0	2	4253	0	0	0	103	0
FE392	0	0	0	0	0	0	0	0	0	0	0	0	0	0	0	0	0	0	0	0	0	0	0	0	0	11	0	0	0	0	0	0	0	0	0	0	0	0	0	0	0	4	133	520	0	0	0	46	0
FE393	0	0	0	0	0	0	0	0	0	0	73	0	0	0	0	0	0	0	0	0	0	0	0	0	0	37	0	0	0	0	0	0	0	0	0	0	4	0	0	0	0	44	0	23100	0	0	31	586	0
FE394	0	0	0	0	0	0	0	0	0	0	89	0	0	0	0	0	0	0	0	0	0	0	0	0	0	4	0	0	0	0	0	0	0	0	0	0	0	0	0	0	0	0	0	2524	0	0	41	154	0
FE395	0	0	0	0	0	0	5	0	0	0	402	0	0	0	0	0	0	0	0	0	0	0	0	0	0	145	0	0	0	0	0	0	0	0	0	0	0	0	0	0	0	0	5	6279	0	0	0	0	0
FE396	0	0	0	0	0	0	0	0	0	0	154	0	4	0	0	0	0	0	0	0	0	0	0	0	0	312	0	0	0	0	0	0	30	0	0	0	0	0	0	0	0	0	4	3004	0	0	0	7	0
FE397	0	0	0	0	0	0	0	0	0	0	0	0	0	0	0	0	0	0	0	0	0	0	0	0	0	0	0	0	0	0	0	0	0	0	0	0	0	0	0	0	0	0	43	465	0	0	0	24	0
FE398	0	0	0	0	0	0	0	0	0	0	0	0	0	0	0	0	0	0	0	0	0	0	0	0	0	0	0	0	0	0	0	0	0	0	0	0	0	0	0	0	0	0	0	87	0	0	0	0	0
FE399	0	0	0	0	0	0	0	0	0	2	455	0	0	0	0	0	0	0	0	0	0	0	0	0	0	47	0	0	0	0	0	0	0	0	0	0	0	0	3	0	0	6	0	12263	0	0	21	368	0
FE400	0	0	0	0	0	0	0	0	0	0	0	0	0	0	0	0	0	0	0	0	0	0	0	0	0	0	35	0	0	0	0	0	0	0	0	0	0	0	0	0	0	0	128	15482	0	0	13	502	0
FE401	323	0	0	0	0	0	0	0	0	0	16	0	0	0	0	0	0	0	0	0	0	0	0	0	0	153	0	0	0	0	0	0	0	0	0	0	0	2	0	0	0	4	21	2576	0	0	22	83	0
FE402	0	0	0	0	0	0	0	0	0	0	34	0	0	0	0	0	0	0	0	0	0	0	0	0	0	0	0	0	0	0	0	0	0	0	0	0	0	0	0	0	0	0	0	38988	0	0	0	230	0
FE403	0	0	0	0	0	0	0	0	0	0	47	0	0	0	0	0	0	0	0	0	0	0	0	0	0	43	0	0	0	0	0	0	0	0	0	0	0	0	0	0	0	0	15	8258	0	0	15	15	0
FE404	0	0	0	0	0	0	0	0	0	0	203	0	0	0	9	0	0	0	0	0	0	0	0	0	0	0	0	0	0	0	0	0	0	0	0	0	4	0	0	0	0	0	0	4235	0	0	11	16	0
FE405	0	0	0	0	0	0	0	0	0	0	0	0	0	0	0	0	0	0	0	0	0	0	0	0	0	2	0	0	0	0	0	0	0	0	0	0	0	0	0	0	0	0	0	10979	0	0	12	162	0
FE406	0	0	0	0	0	0	0	0	0	0	43	0	0	0	0	0	0	0	0	0	0	0	0	0	0	0	0	0	0	0	0	0	0	0	0	0	0	0	0	0	0	2	87	29705	0	0	835	1611	0
FE407	0	2	0	0	0	0	0	0	0	0	15	0	0	0	0	0	0	0	0	0	0	0	0	0	0	0	0	0	0	0	0	0	0	0	0	0	0	0	0	0	0	0	2	4186	0	0	0	0	0
FE408	0	0	16	0	0	0	0	0	0	0	0	0	0	0	0	0	0	0	0	0	0	0	0	0	0	4	0	0	0	0	0	0	16	0	0	0	0	0	0	0	0	0	3	1801	0	0	0	0	0
FE409	0	0	0	0	0	0	0	0	0	0	55	0	0	0	0	0	0	0	0	0	0	0	0	0	0	8	0	0	0	0	0	0	0	0	0	0	0	0	0	0	0	0	0	12631	0	0	0	114	0
FE410	0	0	0	0	0	0	0	0	0	0	18	0	0	0	0	0	0	0	0	0	0	0	0	0	0	0	17	0	0	0	0	0	0	0	0	0	0	0	0	0	0	0	6	2639	0	0	0	557	0
FE411	0	0	0	0	0	0	0	0	0	0	51	0	0	0	0	0	0	0	0	0	0	0	0	0	0	0	0	0	0	0	0	0	0	0	0	0	0	0	0	0	0	0	5	359	0	0	0	0	0
FE412	0	0	0	0	0	0	0	0	0	0	93	0	0	0	0	0	0	0	0	0	0	0	0	0	0	0	9	0	0	0	0	0	0	0	0	0	0	0	0	0	0	0	29	10223	0	0	0	85	0
FE413	0	0	0	0	0	0	0	0	0	0	0	0	0	0	0	0	0	0	0	0	0	0	0	0	0	0	28	0	0	0	0	0	0	0	0	0	0	0	0	0	0	0	98	10340	0	117	0	48	0
FE414	0	0	0	0	0	0	0	0	0	0	27	0	0	0	0	0	0	0	0	0	0	0	0	0	0	0	17	0	0	0	0	0	0	0	0	0	0	0	0	0	0	2	17	13044	0	0	0	123	0
FE435	0	0	0	0	0	0	0	0	0	0	0	0	0	0	0	0	0	0	0	0	0	0	0	0	0	0	0	0	0	0	0	0	0	0	0	0	0	0	0	0	0	0	0	0	0	0	0	0	0
FE436	0	0	0	0	0	0	0	0	0	0	0	0	0	0	0	0	0	0	0	0	0	0	0	0	0	3	0	0	0	0	0	0	0	0	0	0	0	0	0	0	0	0	2	3	0	0	0	3	0
FE437	0	0	0	0	0	0	0	0	0	0	0	0	0	0	0	0	0	0	0	0	0	0	0	0	0	0	0	0	0	0	0	0	0	0	0	0	0	0	0	0	0	0	0	9	0	0	0	0	0
FE438	0	0	0	0	0	0	0	0	0	0	0	0	0	0	0	0	0	0	0	0	0	0	0	0	0	0	0	0	0	0	0	0	0	0	0	0	0	0	0	0	0	0	0	5	0	0	0	0	0
FE439	0	0	0	0	0	0	0	0	0	0	0	0	0	0	0	0	0	0	0	0	0	0	0	0	0	0	0	0	0	0	0	0	0	0	0	0	0	0	0	0	0	0	0	21	0	0	0	0	0
FE440	0	0	0	0	0	0	0	0	0	0	0	0	0	0	0	0	0	0	0	0	0	0	0	0	0	0	0	0	0	0	0	0	0	0	0	0	0	0	0	0	0	0	0	10	0	0	0	0	0
FE441	0	0	0	0	0	0	0	0	0	0	0	0	0	0	0	0	0	0	0	0	0	0	0	0	0	0	0	0	0	0	0	0	0	0	0	0	0	0	0	0	0	0	0	14	0	0	4	9	0
FE442	0	0	0	0	0	0	0	0	0	0	0	0	0	0	0	0	0	0	0	0	0	0	0	0	0	0	0	0	0	0	0	0	0	0	0	0	0	0	0	0	0	0	0	5	0	0	0	0	0
FE443	0	0	0	0	0	0	0	0	0	0	0	0	0	0	0	0	0	0	0	0	0	0	0	0	0	0	0	0	0	0	0	0	0	0	0	0	0	0	0	0	0	0	3	0	0	0	0	0	0
FE444	0	0	0	0	0	0	0	0	0	0	0	0	0	0	0	0	0	0	0	0	0	0	0	0	0	0	0	0	0	0	0	0	0	0	0	0	0	0	0	0	0	0	0	13	0	0	0	0	0
FE445	0	0	0	0	0	0	0	0	0	0	0	0	0	0	0	0	0	0	0	0	0	0	0	0	0	0	0	0	0	0	0	0	0	0	0	0	0	0	0	0	0	0	0	15	0	0	0	0	0
FE446	0	0	0	0	0	0	0	0	0	0	13	0	0	0	0	0	0	0	0	0	0	0	0	0	0	0	0	0	0	0	0	0	0	0	0	0	0	0	0	0	0	0	3	8	0	0	0	0	0
FE447	0	0	0	0	0	0	0	0	0	0	0	0	0	0	0	0	0	0	0	0	0	0	0	0	0	0	0	0	0	0	0	0	0	0	0	0	0	0	0	0	0	0	0	0	0	0	0	0	0
FE448	0	0	0	0	0	0	0	0	0	0	0	0	0	0	0	0	0	0	0	0	0	0	0	0	0	0	0	0	0	0	0	0	0	0	0	0	0	0	0	0	0	0	0	0	0	0	0	0	0
FE449	0	0	0	0	0	0	0	0	0	0	0	0	0	0	0	0	0	0	0	0	0	0	0	0	0	0	0	0	0	0	0	0	0	0	0	0	0	0	0	0	0	0	0	0	0	0	0	0	0
FE450	0	0	0	0	0	0	0	0	0	0	0	0	0	0	0	0	0	0	0	0	0	0	0	0	0	0	0	0	0	0	0	0	0	0	0	0	0	0	0	0	0	0	5	0	0	0	0	0	0
FE451	0	0	0	0	0	0	0	0	0	0	0	0	0	0	0	0	0	0	0	0	0	0	0	0	0	0	0	0	0	0	0	0	0	0	0	0	0	0	0	0	0	0	0	0	0	0	0	0	0
FE452	0	0	0	0	0	0	0	0	0	0	0	0	0	0	0	0	0	0	0	0	0	0	0	0	0	0	0	0	0	0	0	0	0	0	0	0	0	0	0	0	0	0	0	0	0	0	0	0	0
FE453	0	0	0	0	0	0	0	0	0	0	0	0	0	0	0	0	0	0	0	0	0	0	0	0	0	0	0	0	0	0	0	0	0	0	0	0	0	0	0	0	0	0	4	36	0	0	0	3	0
FE454	0	0	0	0	0	0	0	0	0	0	0	0	0	0	0	0	0	0	0	0	0	0	0	0	0	0	0	0	0	0	0	0	0	0	0	0	0	0	0	0	0	0	0	28	0	0	0	0	0
FE455	0	0	0	0	0	0	0	0	0	0	0	0	0	0	0	0	0	0	0	0	0	0	0	0	0	0	0	0	0	0	0	0	0	0	0	0	0	0	0	0	0	0	0	0	0	0	0	0	0
FE456	0	0	0	0	0	0	0	0	0	0	0	0	0	0	0	0	0	0	0	0	0	0	0	0	0	0	0	0	0	0	0	0	0	0	0	0	0	0	0	0	0	0	5	130	0	0	0	0	0
FE457	0	0	0	0	0	0	0	0	0	0	0	0	0	0	0	0	0	0	0	0	0	0	0	0	0	0	0	0	0	0	0	0	0	0	0	0	0	0	0	0	0	0	0	2	0	0	0	0	0
FE458	0	0	0	0	0	0	0	0	0	0	29	0	0	0	0	0	0	0	0	0	0	0	0	0	0	0	0	0	0	0	0	0	0	0	0	0	0	0	0	0	0	0	0	36	0	0	0	0	0
FE459	0	0	0	0	0	0	0	0	0	0	0	0	0	0	0	0	0	0	0	0	0	0	0	0	0	0	0	0	0	0	0	0	0	0	0	0	0	0	0	0	0	0	7	92	0	0	0	19	0
FE460	0	0	0	0	0	0	0	0	0	0	0	0	0	0	0	0	0	0	0	0	0	0	0	0	0	0	0	0	0	0	0	0	0	0	0	0	0	0	0	0	0	0	0	66	0	0	0	3	0
FE461	0	0	0	0	0	0	0	0	0	0	0	0	0	0	0	0	0	0	0	0	0	0	0	0	0	0	0	0	0	0	0	0	0	0	0	0	0	0	0	0	0	0	0	50	0	0	0	0	0
FE462	0	0	137	0	0	0	0	0	0	0	0	0	0	0	0	0	0	0	0	0	0	0	0	0	0	0	0	0	0	0	0	0	0	0	0	0	0	0	0	0	0	0	0	43	0	0	0	0	0
FE463	0	0	0	0	0	0	0	0	0	0	0	0	0	0	0	0	0	0	0	0	0	0	0	0	0	0	0	5	0	0	0	0	0	0	0	0	0	0	0	0	0	0	3	125	0	0	0	0	0
FE464	0	0	0	0	0	0	0	0	0	0	0	0	0	0	0	0	0	0	0	0	0	0	0	0	0	0	0	0	0	0	0	0	0	0	0	0	0	0	0	0	0	0	3	55	0	0	0	20	0
xAG03	0	0	6	0	0	0	0	0	0	0	0	0	0	0	0	0	0	0	0	0	0	0	0	0	0	25	53	0	0	0	0	0	0	0	0	0	0	0	0	0	0	0	8	2635	0	0	0	281	0
xAG19	0	0	21	0	0	0	0	0	0	0	0	0	0	0	0	0	0	0	0	0	0	0	0	0	0	134	246	22	0	0	0	0	0	0	0	0	0	0	439	0	0	33	4	9579	0	0	0	195	0
xE03	0	0	0	0	0	0	0	0	0	0	0	0	0	0	0	0	0	0	0	0	0	0	0	0	0	12	20	0	0	0	0	0	0	0	0	0	0	0	0	0	0	0	4	763	0	0	0	82	0
xE05	0	0	0	0	0	0	0	0	0	0	9	0	0	0	0	0	0	0	0	0	0	0	0	0	0	86	120	4	0	0	0	0	0	0	0	0	0	0	0	0	0	0	32	1105	0	0	0	177	0
xL55	0	0	3	0	0	0	0	0	0	0	0	0	0	0	0	0	0	0	0	0	0	0	0	0	0	0	754	0	0	0	0	0	0	0	0	0	0	0	0	0	0	0	116	895	0	0	0	36	0
xL88	0	0	0	0	246	0	0	0	0	9	5	0	0	0	0	0	0	0	0	0	0	0	0	0	0	0	26	0	0	0	0	0	0	0	0	0	2	0	0	0	0	0	14	1731	0	0	0	83	0
xMN10	0	0	0	0	0	0	0	0	0	0	0	0	0	0	0	0	0	0	0	0	0	0	0	0	0	0	0	0	0	0	0	0	0	0	0	0	0	0	0	0	0	0	0	78	0	0	0	13	0
xMN34	0	0	0	0	0	41	0	0	0	0	0	0	0	0	0	0	0	0	0	0	0	0	0	0	0	50	7	0	0	0	0	0	0	0	0	0	0	0	0	0	0	30	5	141	0	0	0	2097	0
xOC60	0	0	0	0	10	0	0	0	0	0	0	0	0	0	0	0	0	0	0	0	0	0	0	0	0	25	120	0	0	0	0	0	0	0	0	0	0	0	0	0	0	0	7	1604	0	0	0	109	0
xOC62	0	0	0	0	10	0	0	0	0	0	5	0	0	0	0	14	0	0	0	0	0	0	0	0	0	162	0	0	0	0	0	0	0	0	0	0	0	0	0	0	0	12	5	1899	0	0	0	164	0
xPP15	0	0	79	0	0	0	0	0	0	0	5	0	0	0	0	0	0	0	0	0	0	0	0	0	0	270	6	0	0	0	0	55	916	0	0	0	0	0	13	2	0	10	0	429	0	0	0	49	0
xPP21	0	0	0	0	0	0	0	0	0	32	56	0	0	0	0	5	0	0	0	0	3	0	0	0	0	232	45	0	0	0	0	0	47	0	0	0	3	0	21	0	0	18	41	2216	0	0	0	413	0
[truncated: 659 more columns]

## Sheet: Variables
Table S3. Overview of sampels, species and variables entering the analyzes
Sample ID	SampleType	Species	DietWidth	Diet	ConcLevel	StartDate	EndDate	StartWeight	EndWeight
FE001	caterpillar	Agriopis_aurantiaria	polyphagous	salicylic_acid	High	2019-05-10	2019-05-19	0.15	0.09
FE002	caterpillar	Hypaurotis_quercus	monophagous	tannic_acid	High	2019-05-10	2019-05-19	0.04	0.12
FE003	caterpillar	Lymantria_dispar	polyphagous	tannivin	High	2019-05-10	2019-05-19	0.02	0.1
FE004	caterpillar	Lymantria_dispar	polyphagous	tannivin	Medium	2019-05-10	2019-05-19	0.01	0.08
FE005	caterpillar	Lymantria_dispar	polyphagous	tannic_acid	Low	2019-05-10	2019-05-19	0.02	0.1
FE006	caterpillar	Lymantria_dispar	polyphagous	tannic_acid	High	2019-05-10	2019-05-19	0.01	0.03
FE007	caterpillar	Lymantria_dispar	polyphagous	tannivin	High	2019-05-10	2019-05-19	0.01	0.09
FE008	caterpillar	Hypaurotis_quercus	monophagous	tannic_acid	High	2019-05-10	2019-05-19	0.06	0.14
FE009	caterpillar	Lymantria_dispar	polyphagous	tannic_acid	Medium	2019-05-10	2019-05-19	0.02	0.21
FE010	caterpillar	Hypaurotis_quercus	monophagous	salicylic_acid	Low	2019-05-10	2019-05-19	0.03	0.09
FE011	caterpillar	Orthosia_miniosa	polyphagous	salicylic_acid	Low	2019-05-10	2019-05-19	0.06	0.34
FE012	caterpillar	Lymantria_dispar	polyphagous	tannivin	Low	2019-05-10	2019-05-19	0.03	0.12
FE013	caterpillar	Lymantria_dispar	polyphagous	tannivin	Low	2019-05-10	2019-05-19	0.02	0.08
FE014	caterpillar	Orthosia_miniosa	polyphagous	tannivin	Medium	2019-05-10	2019-05-19	0.05	0.42
FE015	caterpillar	Orthosia_miniosa	polyphagous	tannivin	Medium	2019-05-10	2019-05-19	0.06	0.05
FE016	caterpillar	Hypaurotis_quercus	monophagous	salicylic_acid	Medium	2019-05-10	2019-05-19	0.02	0.01
FE017	caterpillar	Lymantria_dispar	polyphagous	no_PSM	NA	2019-05-10	2019-05-19	0.01	0.04
FE018	caterpillar	Orthosia_miniosa	polyphagous	salicylic_acid	High	2019-05-10	2019-05-19	0.05	0.06
FE019	caterpillar	Orthosia_miniosa	polyphagous	tannivin	Low	2019-05-10	2019-05-19	0.03	0.17
FE020	caterpillar	Lymantria_dispar	polyphagous	tannivin	Medium	2019-05-10	2019-05-19	0.01	0.05
FE021	caterpillar	Lymantria_dispar	polyphagous	tannivin	High	2019-05-10	2019-05-19	0.01	0.01
FE022	caterpillar	Agriopis_aurantiaria	polyphagous	tannivin	Low	2019-05-12	2019-05-19	0.14	0.39
FE023	caterpillar	Orthosia_miniosa	polyphagous	salicylic_acid	High	2019-05-10	2019-05-19	0.03	0.23
FE024	caterpillar	Hypaurotis_quercus	monophagous	salicylic_acid	Low	2019-05-10	2019-05-19	0.03	0.1
FE025	caterpillar	Agriopis_aurantiaria	polyphagous	salicylic_acid	Low	2019-05-12	2019-05-19	0.03	0.09
FE026	caterpillar	Hypaurotis_quercus	monophagous	salicylic_acid	Medium	2019-05-10	2019-05-19	0.05	0.06
FE027	caterpillar	Lymantria_dispar	polyphagous	salicylic_acid	Medium	2019-05-10	2019-05-19	0.01	0.05
FE028	caterpillar	Hypaurotis_quercus	monophagous	tannivin	Medium	2019-05-10	2019-05-19	0.04	0.15
FE029	caterpillar	Hypaurotis_quercus	monophagous	tannivin	Low	2019-05-10	2019-05-19	0.02	0.15
FE030	caterpillar	Agriopis_aurantiaria	polyphagous	tannic_acid	High	2019-05-12	2019-05-19	0.04	0.09
FE031	caterpillar	Hypaurotis_quercus	monophagous	tannic_acid	High	2019-05-10	2019-05-19	0.09	0.1
FE032	caterpillar	Hypaurotis_quercus	monophagous	tannic_acid	Medium	2019-05-10	2019-05-19	0.05	0.13
FE033	caterpillar	Orthosia_miniosa	polyphagous	tannivin	High	2019-05-10	2019-05-19	0.05	0.4
FE034	caterpillar	Lymantria_dispar	polyphagous	salicylic_acid	Low	2019-05-10	2019-05-19	0.02	0.11
FE035	caterpillar	Lymantria_dispar	polyphagous	tannivin	Low	2019-05-10	2019-05-19	0.03	0.11
FE036	caterpillar	Lymantria_dispar	polyphagous	tannic_acid	Low	2019-05-10	2019-05-19	0.03	0.28
FE037	caterpillar	Agriopis_aurantiaria	polyphagous	salicylic_acid	High	2019-05-10	2019-05-19	0.17	0.27
FE038	caterpillar	Lymantria_dispar	polyphagous	tannic_acid	Medium	2019-05-12	2019-05-19	0.02	0.1
FE039	caterpillar	Orthosia_miniosa	polyphagous	salicylic_acid	Low	2019-05-10	2019-05-19	0.06	0.45
FE040	caterpillar	Orthosia_miniosa	polyphagous	tannic_acid	Low	2019-05-10	2019-05-19	0.09	0.6
FE041	caterpillar	Hypaurotis_quercus	monophagous	salicylic_acid	Low	2019-05-10	2019-05-19	0.06	0.09
FE042	caterpillar	Orthosia_miniosa	polyphagous	salicylic_acid	Medium	2019-05-10	2019-05-19	0.09	0.45
FE043	caterpillar	Lymantria_dispar	polyphagous	tannic_acid	High	2019-05-10	2019-05-19	0.02	0.15
FE044	caterpillar	Lymantria_dispar	polyphagous	tannic_acid	High	2019-05-10	2019-05-19	0.02	0.09
FE045	caterpillar	Agriopis_aurantiaria	polyphagous	starved	NA	2019-05-10	2019-05-19	0.08	0.04
FE046	caterpillar	Lymantria_dispar	polyphagous	tannivin	Medium	2019-05-10	2019-05-19	0.02	0.1
FE047	caterpillar	Lymantria_dispar	polyphagous	tannivin	Medium	2019-05-10	2019-05-19	0.02	0.13
FE048	caterpillar	Hypaurotis_quercus	monophagous	tannic_acid	Medium	2019-05-10	2019-05-19	0.03	0.16
FE049	caterpillar	Hypaurotis_quercus	monophagous	tannivin	Low	2019-05-10	2019-05-19	0.06	0.11
FE050	caterpillar	Orthosia_miniosa	polyphagous	no_PSM	NA	2019-05-10	2019-05-19	0.03	0.18
FE051	caterpillar	Lymantria_dispar	polyphagous	no_PSM	NA	2019-05-10	2019-05-19	0.03	0.24
FE052	caterpillar	Phigalia_pilosaria	polyphagous	tannic_acid	High	2019-05-10	2019-05-19	0.11	0.33
FE053	caterpillar	Agriopis_aurantiaria	polyphagous	salicylic_acid	Low	2019-05-10	2019-05-19	0.04	0.08
FE054	caterpillar	Orthosia_miniosa	polyphagous	salicylic_acid	Medium	2019-05-10	2019-05-19	0.03	0.42
FE055	caterpillar	Orthosia_miniosa	polyphagous	tannic_acid	Low	2019-05-10	2019-05-19	0.03	0.49
FE056	caterpillar	Orthosia_miniosa	polyphagous	tannivin	Medium	2019-05-10	2019-05-19	0.04	0.43
FE057	caterpillar	Orthosia_miniosa	polyphagous	tannivin	Low	2019-05-10	2019-05-19	0.04	0.57
FE058	caterpillar	Lymantria_dispar	polyphagous	no_PSM	NA	2019-05-10	2019-05-19	0.02	0.27
FE059	caterpillar	Orthosia_miniosa	polyphagous	salicylic_acid	Medium	2019-05-10	2019-05-19	0.06	0.53
FE060	caterpillar	Hypaurotis_quercus	monophagous	tannic_acid	Medium	2019-05-10	2019-05-19	0.04	0.12
FE061	caterpillar	Phigalia_pilosaria	polyphagous	salicylic_acid	High	2019-05-10	2019-05-19	0.06	0.01
FE062	caterpillar	Orthosia_miniosa	polyphagous	tannic_acid	High	2019-05-10	2019-05-19	0.04	0.08
FE063	caterpillar	Phigalia_pilosaria	polyphagous	tannivin	Medium	2019-05-10	2019-05-19	0.11	0.34
FE064	caterpillar	Phigalia_pilosaria	polyphagous	starved	NA	2019-05-10	2019-05-15	0.16	0.19
FE065	caterpillar	Orthosia_miniosa	polyphagous	salicylic_acid	High	2019-05-10	2019-05-19	0.11	0.11
FE066	caterpillar	Orthosia_miniosa	polyphagous	no_PSM	NA	2019-05-10	2019-05-19	0.03	0.5
FE067	caterpillar	Eupsilia_transversa	polyphagous	no_PSM	NA	2019-05-10	2019-05-19	0.11	0.56
FE068	caterpillar	Phigalia_pilosaria	polyphagous	tannic_acid	High	2019-05-10	2019-05-19	0.04	0.33
FE069	caterpillar	Orthosia_miniosa	polyphagous	tannic_acid	High	2019-05-10	2019-05-19	0.03	0.22
FE070	caterpillar	Lymantria_dispar	polyphagous	salicylic_acid	Medium	2019-05-10	2019-05-19	0.03	0.05
FE071	caterpillar	Orthosia_miniosa	polyphagous	tannic_acid	High	2019-05-10	2019-05-19	0.08	0.4
FE072	caterpillar	Phigalia_pilosaria	polyphagous	tannic_acid	Medium	2019-05-10	2019-05-19	0.11	0.29
FE073	caterpillar	Orthosia_miniosa	polyphagous	tannivin	High	2019-05-10	2019-05-19	0.03	0.31
FE074	caterpillar	Phigalia_pilosaria	polyphagous	tannivin	High	2019-05-10	2019-05-19	0.11	0.31
FE075	caterpillar	Lymantria_dispar	polyphagous	tannic_acid	High	2019-05-10	2019-05-19	0.01	0.05
FE076	caterpillar	Phigalia_pilosaria	polyphagous	salicylic_acid	Medium	2019-05-10	2019-05-19	0.02	0.03
FE077	caterpillar	Orthosia_miniosa	polyphagous	tannivin	Low	2019-05-10	2019-05-19	0.09	0.4
FE078	caterpillar	Eupsilia_transversa	polyphagous	salicylic_acid	Medium	2019-05-10	2019-05-19	0.08	0.58
FE079	caterpillar	Orthosia_cruda	polyphagous	tannic_acid	Medium	2019-05-10	2019-05-19	0.15	0.22
FE080	caterpillar	Orthosia_miniosa	polyphagous	tannic_acid	Medium	2019-05-10	2019-05-19	0.04	0.19
FE081	caterpillar	Phigalia_pilosaria	polyphagous	no_PSM	NA	2019-05-10	2019-05-19	0.08	0.28
FE082	caterpillar	Phigalia_pilosaria	polyphagous	tannivin	Low	2019-05-10	2019-05-19	0.14	0.25
FE083	caterpillar	Orthosia_miniosa	polyphagous	salicylic_acid	High	2019-05-10	2019-05-19	0.05	0.05
FE084	caterpillar	Eupsilia_transversa	polyphagous	tannic_acid	Medium	2019-05-10	2019-05-19	0.04	0.66
FE085	caterpillar	Agriopis_aurantiaria	polyphagous	salicylic_acid	High	2019-05-10	2019-05-19	0.04	0.04
FE086	caterpillar	Hypaurotis_quercus	monophagous	tannivin	High	2019-05-10	2019-05-19	0.04	0.13
FE087	caterpillar	Orthosia_miniosa	polyphagous	tannic_acid	Medium	2019-05-10	2019-05-19	0.05	0.39
FE088	caterpillar	Lymantria_dispar	polyphagous	tannic_acid	Medium	2019-05-10	2019-05-19	0.01	0.09
FE089	caterpillar	Orthosia_miniosa	polyphagous	no_PSM	NA	2019-05-10	2019-05-19	0.05	0.49
FE090	caterpillar	Eupsilia_transversa	polyphagous	salicylic_acid	High	2019-05-10	2019-05-19	0.15	0.08
FE091	caterpillar	Orthosia_cruda	polyphagous	salicylic_acid	High	2019-05-10	2019-05-19	0.08	0.08
FE092	caterpillar	Phigalia_pilosaria	polyphagous	tannic_acid	High	2019-05-10	2019-05-19	0.07	0.27
FE093	caterpillar	Orthosia_miniosa	polyphagous	tannivin	Medium	2019-05-10	2019-05-19	0.03	0.35
FE094	caterpillar	Phigalia_pilosaria	polyphagous	no_PSM	NA	2019-05-10	2019-05-19	0.08	0.28
FE095	caterpillar	Orthosia_miniosa	polyphagous	tannic_acid	Medium	2019-05-10	2019-05-19	0.05	0.31
FE096	caterpillar	Eupsilia_transversa	polyphagous	tannivin	Low	2019-05-10	2019-05-19	0.21	0.54
FE097	caterpillar	Lymantria_dispar	polyphagous	tannivin	Low	2019-05-10	2019-05-19	0.02	0.11
FE098	caterpillar	Phigalia_pilosaria	polyphagous	salicylic_acid	High	2019-05-10	2019-05-19	0.09	0.57
FE099	caterpillar	Lymantria_dispar	polyphagous	no_PSM	NA	2019-05-10	2019-05-19	0.03	0.14
FE100	caterpillar	Orthosia_cruda	polyphagous	tannic_acid	High	2019-05-10	2019-05-19	0.14	0.2
FE101	caterpillar	Orthosia_cruda	polyphagous	tannic_acid	Low	2019-05-10	2019-05-19	0.12	0.2
FE102	caterpillar	Orthosia_cruda	polyphagous	salicylic_acid	Medium	2019-05-10	2019-05-19	0.11	0.22
FE103	caterpillar	Orthosia_miniosa	polyphagous	tannivin	Low	2019-05-10	2019-05-19	0.03	0.27
FE104	caterpillar	Orthosia_miniosa	polyphagous	tannivin	High	2019-05-10	2019-05-19	0.04	0.21
FE105	caterpillar	Orthosia_miniosa	polyphagous	tannivin	High	2019-05-10	2019-05-19	0.05	0.38
FE106	caterpillar	Eupsilia_transversa	polyphagous	starved	NA	2019-05-10	2019-05-19	0.08	0.05
FE107	caterpillar	Orthosia_cruda	polyphagous	tannic_acid	Low	2019-05-10	2019-05-19	0.07	0.2
FE108	caterpillar	Orthosia_cruda	polyphagous	tannic_acid	Medium	2019-05-10	2019-05-19	0.09	0.22
FE109	caterpillar	Hypaurotis_quercus	monophagous	tannivin	High	2019-05-10	2019-05-19	0.04	0.12
FE110	caterpillar	Phigalia_pilosaria	polyphagous	salicylic_acid	Low	2019-05-10	2019-05-19	0.05	0.21
FE111	caterpillar	Orthosia_cruda	polyphagous	tannivin	High	2019-05-10	2019-05-19	0.04	0.3
FE112	caterpillar	Eupsilia_transversa	polyphagous	tannivin	Medium	2019-05-10	2019-05-19	0.22	0.6
FE113	caterpillar	Phigalia_pilosaria	polyphagous	salicylic_acid	Low	2019-05-10	2019-05-19	0.02	0.08
FE114	caterpillar	Eupsilia_transversa	polyphagous	tannivin	Medium	2019-05-10	2019-05-19	0.26	0.61
FE115	caterpillar	Eupsilia_transversa	polyphagous	tannivin	Low	2019-05-10	2019-05-19	0.11	0.53
FE116	caterpillar	Agriopis_aurantiaria	polyphagous	salicylic_acid	Medium	2019-05-12	2019-05-19	0.04	0.06
FE117	caterpillar	Phigalia_pilosaria	polyphagous	salicylic_acid	Medium	2019-05-10	2019-05-19	0.02	0.1
FE118	caterpillar	Eupsilia_transversa	polyphagous	salicylic_acid	Medium	2019-05-10	2019-05-19	0.13	0.57
FE119	caterpillar	Orthosia_miniosa	polyphagous	salicylic_acid	Low	2019-05-10	2019-05-19	0.03	0.25
FE120	caterpillar	Agriopis_aurantiaria	polyphagous	tannic_acid	Medium	2019-05-10	2019-05-19	0.16	0.38
FE121	caterpillar	Orthosia_miniosa	polyphagous	no_PSM	NA	2019-05-10	2019-05-19	0.1	0.47
FE122	caterpillar	Phigalia_pilosaria	polyphagous	salicylic_acid	Low	2019-05-10	2019-05-19	0.05	0.34
FE123	caterpillar	Eupsilia_transversa	polyphagous	tannic_acid	Low	2019-05-10	2019-05-19	0.11	0.66
FE124	caterpillar	Orthosia_cruda	polyphagous	starved	NA	2019-05-10	2019-05-19	0.12	0.05
FE125	caterpillar	Orthosia_miniosa	polyphagous	salicylic_acid	Low	2019-05-10	2019-05-19	0.05	0.53
FE126	caterpillar	Hypaurotis_quercus	monophagous	tannic_acid	Medium	2019-05-10	2019-05-19	0.02	0.05
FE127	caterpillar	Eupsilia_transversa	polyphagous	no_PSM	NA	2019-05-10	2019-05-19	0.08	0.59
FE128	caterpillar	Phigalia_pilosaria	polyphagous	tannivin	Medium	2019-05-10	2019-05-19	0.14	0.3
FE129	caterpillar	Orthosia_miniosa	polyphagous	tannic_acid	Low	2019-05-10	2019-05-19	0.04	0.16
FE130	caterpillar	Orthosia_miniosa	polyphagous	tannic_acid	Medium	2019-05-10	2019-05-19	0.07	0.35
FE131	caterpillar	Orthosia_cruda	polyphagous	tannic_acid	High	2019-05-10	2019-05-19	0.12	0.25
FE132	caterpillar	Eupsilia_transversa	polyphagous	salicylic_acid	High	2019-05-10	2019-05-19	0.27	0.15
FE133	caterpillar	Phigalia_pilosaria	polyphagous	tannic_acid	High	2019-05-10	2019-05-19	0.13	0.22
FE134	caterpillar	Eupsilia_transversa	polyphagous	tannic_acid	High	2019-05-10	2019-05-19	0.09	0.14
FE135	caterpillar	Eupsilia_transversa	polyphagous	tannivin	High	2019-05-10	2019-05-19	0.16	0.23
FE136	caterpillar	Orthosia_miniosa	polyphagous	salicylic_acid	Medium	2019-05-10	2019-05-19	0.06	0.47
FE137	caterpillar	Eupsilia_transversa	polyphagous	tannic_acid	High	2019-05-10	2019-05-19	0.14	0.16
FE138	caterpillar	Orthosia_cruda	polyphagous	salicylic_acid	Low	2019-05-10	2019-05-19	0.14	0.14
FE139	caterpillar	Orthosia_cruda	polyphagous	starved	NA	2019-05-10	2019-05-19	0.15	0.07
FE140	caterpillar	Orthosia_miniosa	polyphagous	tannic_acid	High	2019-05-10	2019-05-19	0.06	0.31
FE141	caterpillar	Catocala_sponsa	monophagous	tannivin	Medium	2019-05-10	2019-05-19	0.07	0.21
FE142	caterpillar	Eupsilia_transversa	polyphagous	tannic_acid	Medium	2019-05-10	2019-05-19	0.1	0.69
FE143	caterpillar	Phigalia_pilosaria	polyphagous	tannic_acid	Low	2019-05-10	2019-05-17	0.14	0.31
FE144	caterpillar	Phigalia_pilosaria	polyphagous	tannic_acid	Low	2019-05-10	2019-05-19	0.1	0.25
FE145	caterpillar	Lymantria_dispar	polyphagous	salicylic_acid	Medium	2019-05-10	2019-05-19	0.03	0.07
FE146	caterpillar	Eupsilia_transversa	polyphagous	tannivin	Medium	2019-05-10	2019-05-19	0.12	0.26
FE147	caterpillar	Orthosia_cruda	polyphagous	salicylic_acid	Medium	2019-05-10	2019-05-19	0.08	0.22
FE148	caterpillar	Eupsilia_transversa	polyphagous	tannic_acid	Low	2019-05-10	2019-05-19	0.11	0.82
FE149	caterpillar	Eupsilia_transversa	polyphagous	tannic_acid	Medium	2019-05-10	2019-05-19	0.09	0.27
FE150	caterpillar	Catocala_sponsa	monophagous	salicylic_acid	Low	2019-05-10	2019-05-19	0.18	0.14
FE151	caterpillar	Orthosia_cruda	polyphagous	salicylic_acid	High	2019-05-10	2019-05-19	0.14	0.14
FE152	caterpillar	Phigalia_pilosaria	polyphagous	tannivin	High	2019-05-10	2019-05-19	0.22	0.28
FE153	caterpillar	Eupsilia_transversa	polyphagous	tannic_acid	Low	2019-05-10	2019-05-19	0.08	0.16
FE154	caterpillar	Eupsilia_transversa	polyphagous	tannivin	Low	2019-05-10	2019-05-19	0.16	0.69
FE155	caterpillar	Erannis_defoliaria	polyphagous	tannic_acid	Low	2019-05-10	2019-05-19	0.13	0.13
FE156	caterpillar	Phigalia_pilosaria	polyphagous	tannic_acid	Medium	2019-05-10	2019-05-17	0.1	0.28
FE157	caterpillar	Eupsilia_transversa	polyphagous	salicylic_acid	Medium	2019-05-10	2019-05-19	0.15	0.54
FE158	caterpillar	Eupsilia_transversa	polyphagous	tannivin	Medium	2019-05-10	2019-05-19	0.18	0.21
FE159	caterpillar	Eupsilia_transversa	polyphagous	tannic_acid	Low	2019-05-10	2019-05-19	0.11	0.74
FE160	caterpillar	Eupsilia_transversa	polyphagous	tannivin	Low	2019-05-10	2019-05-19	0.08	0.23
FE161	caterpillar	Erannis_defoliaria	polyphagous	tannivin	Low	2019-05-10	2019-05-19	0.11	0.08
FE162	caterpillar	Eupsilia_transversa	polyphagous	salicylic_acid	Low	2019-05-10	2019-05-19	0.13	0.52
FE163	caterpillar	Catocala_sponsa	monophagous	tannic_acid	Low	2019-05-10	2019-05-19	0.25	0.89
FE164	caterpillar	Erannis_defoliaria	polyphagous	tannivin	Low	2019-05-10	2019-05-19	0.1	0.12
FE165	caterpillar	Phigalia_pilosaria	polyphagous	tannic_acid	Medium	2019-05-10	2019-05-19	0.11	0.33
FE166	caterpillar	Catocala_sponsa	monophagous	tannivin	High	2019-05-10	2019-05-19	0.4	0.11
FE167	caterpillar	Orthosia_cruda	polyphagous	tannivin	Low	2019-05-10	2019-05-19	0.09	0.19
FE168	caterpillar	Erannis_defoliaria	polyphagous	starved	NA	2019-05-10	2019-05-19	0.93	0.03
FE169	caterpillar	Catocala_sponsa	monophagous	no_PSM	NA	2019-05-10	2019-05-19	0.1	0.72
FE170	caterpillar	Eupsilia_transversa	polyphagous	tannivin	High	2019-05-10	2019-05-19	0.23	0.56
FE171	caterpillar	Eupsilia_transversa	polyphagous	tannivin	Medium	2019-05-10	2019-05-19	0.2	0.63
FE172	caterpillar	Catocala_sponsa	monophagous	tannic_acid	Medium	2019-05-10	2019-05-19	0.09	0.32
FE173	caterpillar	Eupsilia_transversa	polyphagous	tannic_acid	High	2019-05-10	2019-05-19	0.23	0.61
FE174	caterpillar	Eupsilia_transversa	polyphagous	salicylic_acid	Medium	2019-05-10	2019-05-19	0.12	0.31
FE175	caterpillar	Erannis_defoliaria	polyphagous	tannic_acid	High	2019-05-10	2019-05-19	0.09	0.16
FE176	caterpillar	Eupsilia_transversa	polyphagous	tannic_acid	High	2019-05-10	2019-05-19	0.08	0.24
FE177	caterpillar	Catocala_sponsa	monophagous	salicylic_acid	Low	2019-05-10	2019-05-19	0.1	0.11
FE178	caterpillar	Eupsilia_transversa	polyphagous	tannic_acid	Medium	2019-05-10	2019-05-19	0.16	0.65
FE179	caterpillar	Catocala_sponsa	monophagous	tannic_acid	Medium	2019-05-10	2019-05-19	0.17	0.64
FE180	caterpillar	Orthosia_cruda	polyphagous	salicylic_acid	High	2019-05-10	2019-05-19	0.06	0.04
FE181	caterpillar	Orthosia_cruda	polyphagous	tannic_acid	Low	2019-05-10	2019-05-19	0.11	0.17
FE182	caterpillar	Eupsilia_transversa	polyphagous	salicylic_acid	Low	2019-05-10	2019-05-19	0.06	0.54
FE183	caterpillar	Erannis_defoliaria	polyphagous	tannic_acid	Medium	2019-05-10	2019-05-19	0.06	0.15
FE184	caterpillar	Orthosia_cruda	polyphagous	tannic_acid	High	2019-05-10	2019-05-19	0.13	0.25
FE185	caterpillar	Orthosia_cruda	polyphagous	tannivin	Medium	2019-05-10	2019-05-19	0.09	0.18
FE186	caterpillar	Eupsilia_transversa	polyphagous	no_PSM	NA	2019-05-10	2019-05-19	0.15	0.59
FE187	caterpillar	Erannis_defoliaria	polyphagous	salicylic_acid	Medium	2019-05-10	2019-05-19	0.11	0.1
FE188	caterpillar	Erannis_defoliaria	polyphagous	tannivin	Medium	2019-05-10	2019-05-19	0.08	0.15
FE189	caterpillar	Orthosia_cruda	polyphagous	salicylic_acid	Low	2019-05-10	2019-05-19	0.07	0.35
FE190	caterpillar	Catocala_sponsa	monophagous	tannivin	Medium	2019-05-10	2019-05-19	0.01	0.31
FE191	caterpillar	Eupsilia_transversa	polyphagous	tannivin	High	2019-05-10	2019-05-19	0.07	0.59
FE192	caterpillar	Erannis_defoliaria	polyphagous	no_PSM	NA	2019-05-10	2019-05-19	0.1	0.13
FE193	caterpillar	Catocala_sponsa	monophagous	tannivin	Low	2019-05-10	2019-05-19	0.14	0.66
FE194	caterpillar	Orthosia_cruda	polyphagous	tannic_acid	Low	2019-05-10	2019-05-19	0.08	0.24
FE195	caterpillar	Orthosia_cruda	polyphagous	starved	NA	2019-05-10	2019-05-19	0.12	0.05
FE196	caterpillar	Catocala_sponsa	monophagous	tannic_acid	Low	2019-05-10	2019-05-19	0.4	0.46
FE197	caterpillar	Catocala_sponsa	monophagous	tannic_acid	Medium	2019-05-10	2019-05-19	0.1	0.44
FE198	caterpillar	Catocala_sponsa	monophagous	tannivin	High	2019-05-10	2019-05-19	0.29	0.25
FE199	caterpillar	Erannis_defoliaria	polyphagous	tannic_acid	Medium	2019-05-10	2019-05-19	0.12	0.13
FE200	caterpillar	Erannis_defoliaria	polyphagous	tannic_acid	Medium	2019-05-10	2019-05-19	0.09	0.17
FE201	caterpillar	Catocala_sponsa	monophagous	tannic_acid	High	2019-05-10	2019-05-19	0.24	0.4
FE202	caterpillar	Erannis_defoliaria	polyphagous	tannivin	Low	2019-05-10	2019-05-19	0.06	0.16
FE203	caterpillar	Erannis_defoliaria	polyphagous	tannivin	High	2019-05-10	2019-05-19	0.13	0.13
FE204	caterpillar	Catocala_sponsa	monophagous	tannic_acid	High	2019-05-10	2019-05-19	0.09	0.24
FE205	caterpillar	Erannis_defoliaria	polyphagous	tannivin	Medium	2019-05-10	2019-05-19	0.06	0.21
FE206	caterpillar	Erannis_defoliaria	polyphagous	tannivin	Medium	2019-05-10	2019-05-19	0.08	0.09
FE207	caterpillar	Eupsilia_transversa	polyphagous	tannivin	High	2019-05-10	2019-05-19	0.16	0.63
FE208	caterpillar	Catocala_sponsa	monophagous	tannic_acid	Low	2019-05-10	2019-05-19	0.36	1.04
FE209	caterpillar	Catocala_sponsa	monophagous	no_PSM	NA	2019-05-10	2019-05-19	0.24	0.85
FE210	caterpillar	Orthosia_cruda	polyphagous	salicylic_acid	Low	2019-05-12	2019-05-19	0.05	0.06
FE211	caterpillar	Catocala_sponsa	monophagous	tannivin	Low	2019-05-10	2019-05-19	0.18	0.55
FE212	caterpillar	Catocala_sponsa	monophagous	salicylic_acid	High	2019-05-10	2019-05-19	0.21	0.14
FE213	caterpillar	Catocala_sponsa	monophagous	no_PSM	NA	2019-05-10	2019-05-19	0.09	0.29
FE214	caterpillar	Catocala_sponsa	monophagous	tannic_acid	Medium	2019-05-10	2019-05-19	0.08	0.19
FE215	caterpillar	Catocala_sponsa	monophagous	no_PSM	NA	2019-05-10	2019-05-19	0.03	0.13
FE216	caterpillar	Erannis_defoliaria	polyphagous	salicylic_acid	High	2019-05-10	2019-05-15	0.11	0.08
FE217	caterpillar	Catocala_sponsa	monophagous	tannic_acid	High	2019-05-10	2019-05-19	0.02	0.46
FE218	caterpillar	Catocala_sponsa	monophagous	tannic_acid	Low	2019-05-10	2019-05-19	0.43	0.66
FE219	caterpillar	Catocala_sponsa	monophagous	tannivin	High	2019-05-10	2019-05-19	0.13	0.48
FE220	caterpillar	Erannis_defoliaria	polyphagous	tannic_acid	High	2019-05-10	2019-05-19	0.09	0.13
FE221	caterpillar	Erannis_defoliaria	polyphagous	salicylic_acid	High	2019-05-10	2019-05-19	0.08	0.09
FE222	caterpillar	Catocala_sponsa	monophagous	salicylic_acid	Low	2019-05-10	2019-05-19	0.1	0.07
FE223	caterpillar	Catocala_sponsa	monophagous	tannivin	Medium	2019-05-10	2019-05-19	0.37	1.48
FE224	caterpillar	Catocala_sponsa	monophagous	tannivin	Medium	2019-05-10	2019-05-19	0.12	0.18
FE225	caterpillar	Erannis_defoliaria	polyphagous	starved	NA	2019-05-10	2019-05-19	0.07	0.03
FE226	caterpillar	Catocala_sponsa	monophagous	tannivin	Low	2019-05-10	2019-05-19	0.19	0.87
FE227	caterpillar	Erannis_defoliaria	polyphagous	no_PSM	NA	2019-05-10	2019-05-19	0.08	0.18
FE228	caterpillar	Erannis_defoliaria	polyphagous	tannic_acid	High	2019-05-10	2019-05-19	0.07	0.15
FE229	caterpillar	Catocala_sponsa	monophagous	tannic_acid	Low	2019-05-10	2019-05-19	0.08	0.08
FE230	caterpillar	Erannis_defoliaria	polyphagous	tannivin	High	2019-05-10	2019-05-19	0.08	0.18
FE231	caterpillar	Catocala_sponsa	monophagous	tannivin	Low	2019-05-10	2019-05-19	0.07	0.13
FE232	caterpillar	Catocala_sponsa	monophagous	tannic_acid	High	2019-05-10	2019-05-19	0.11	0.49
FE233	caterpillar	Catocala_sponsa	monophagous	tannivin	High	2019-05-10	2019-05-19	0.04	0.18
FE234	caterpillar	Erannis_defoliaria	polyphagous	tannic_acid	High	2019-05-10	2019-05-19	0.11	0.09
FE235	caterpillar	Lymantria_dispar	polyphagous	salicylic_acid	Low	2019-05-12	2019-05-21	0.03	0.08
FE236	caterpillar	Agriopis_aurantiaria	polyphagous	salicylic_acid	High	2019-05-10	2019-05-21	0.07	0.04
FE240	caterpillar	Erannis_defoliaria	polyphagous	salicylic_acid	Low	2019-05-10	2019-05-21	0.08	0.13
FE241	caterpillar	Agriopis_aurantiaria	polyphagous	salicylic_acid	Medium	2019-05-19	2019-05-23	0.09	0.05
FE242	caterpillar	Lymantria_dispar	polyphagous	salicylic_acid	Medium	2019-05-10	2019-05-21	0.02	0.05
FE243	caterpillar	Hypaurotis_quercus	monophagous	tannic_acid	Low	2019-05-10	2019-05-21	0.02	0.02
FE246	caterpillar	Lymantria_dispar	polyphagous	tannic_acid	Medium	2019-05-12	2019-05-21	0.02	0.06
FE247	caterpillar	Phigalia_pilosaria	polyphagous	tannivin	High	2019-05-10	2019-05-21	0.08	0.19
FE249	caterpillar	Orthosia_cruda	polyphagous	starved	NA	2019-05-10	2019-05-15	0.23	NA
FE250	caterpillar	Phigalia_pilosaria	polyphagous	tannivin	Low	2019-05-10	2019-05-21	0.24	0.22
FE252	caterpillar	Catocala_sponsa	monophagous	salicylic_acid	Medium	2019-05-10	2019-05-21	0.36	0.51
FE253	caterpillar	Orthosia_miniosa	polyphagous	tannic_acid	Low	2019-05-10	2019-05-21	0.04	0.53
FE254	caterpillar	Catocala_sponsa	monophagous	salicylic_acid	High	2019-05-10	2019-05-21	0.22	0.16
FE255	caterpillar	Hypaurotis_quercus	monophagous	no_PSM	NA	2019-05-10	2019-05-21	0.04	0.11
FE256	caterpillar	Catocala_sponsa	monophagous	salicylic_acid	Medium	2019-05-10	2019-05-21	0.38	0.55
FE257	caterpillar	Lymantria_dispar	polyphagous	tannivin	High	2019-05-10	2019-05-21	0.02	0.03
FE258	caterpillar	Phigalia_pilosaria	polyphagous	salicylic_acid	High	2019-05-10	2019-05-15	0.23	0.17
FE259	caterpillar	Agriopis_aurantiaria	polyphagous	starved	NA	2019-05-10	2019-05-17	0.05	0.02
FE260	caterpillar	Hypaurotis_quercus	monophagous	tannic_acid	High	2019-05-10	2019-05-15	0.15	0.13
FE261	caterpillar	Agriopis_aurantiaria	polyphagous	tannic_acid	Low	2019-05-10	2019-05-17	0.23	0.33
FE262	caterpillar	Catocala_sponsa	monophagous	starved	NA	2019-05-10	2019-05-17	0.08	0.05
FE263	caterpillar	Hypaurotis_quercus	monophagous	tannivin	Low	2019-05-10	2019-05-17	0.08	0.13
FE264	caterpillar	Agriopis_aurantiaria	polyphagous	tannivin	Low	2019-05-10	2019-05-17	0.05	0.05
FE265	caterpillar	Catocala_sponsa	monophagous	salicylic_acid	Low	2019-05-10	2019-05-17	0.34	0.43
FE266	caterpillar	Erannis_defoliaria	polyphagous	starved	NA	2019-05-10	2019-05-17	0.13	0.07
FE267	caterpillar	Hypaurotis_quercus	monophagous	tannivin	High	2019-05-10	2019-05-15	0.01	NA
FE268	caterpillar	Agriopis_aurantiaria	polyphagous	tannic_acid	Low	2019-05-10	2019-05-17	0.04	0.08
FE269	caterpillar	Hypaurotis_quercus	monophagous	tannic_acid	Low	2019-05-10	2019-05-17	0.13	0.13
FE270	caterpillar	Orthosia_cruda	polyphagous	salicylic_acid	Medium	2019-05-10	2019-05-17	0.11	0.27
FE271	caterpillar	Phigalia_pilosaria	polyphagous	tannic_acid	Low	2019-05-10	2019-05-17	0.32	0.26
FE272	caterpillar	Agriopis_aurantiaria	polyphagous	tannic_acid	High	2019-05-10	2019-05-17	0.05	0.1
FE273	caterpillar	Agriopis_aurantiaria	polyphagous	tannic_acid	Medium	2019-05-10	2019-05-17	0.04	0.11
FE274	caterpillar	Orthosia_miniosa	polyphagous	starved	NA	2019-05-10	2019-05-15	0.04	NA
FE275	caterpillar	Catocala_sponsa	monophagous	tannic_acid	Medium	2019-05-10	2019-05-17	0.11	0.08
FE276	caterpillar	Hypaurotis_quercus	monophagous	salicylic_acid	High	2019-05-10	2019-05-17	0.08	0.06
FE277	caterpillar	Erannis_defoliaria	polyphagous	salicylic_acid	Medium	2019-05-10	2019-05-19	0.15	0.13
FE278	caterpillar	Agriopis_aurantiaria	polyphagous	no_PSM	NA	2019-05-10	2019-05-17	0.05	0.1
FE279	caterpillar	Phigalia_pilosaria	polyphagous	tannivin	Medium	2019-05-10	2019-05-17	0.28	0.33
FE280	caterpillar	Hypaurotis_quercus	monophagous	salicylic_acid	High	2019-05-10	2019-05-15	0.19	0.09
FE281	caterpillar	Agriopis_aurantiaria	polyphagous	no_PSM	NA	2019-05-10	2019-05-17	0.04	0.09
FE282	caterpillar	Agriopis_aurantiaria	polyphagous	no_PSM	NA	2019-05-10	2019-05-17	0.04	0.09
FE283	caterpillar	Orthosia_cruda	polyphagous	tannivin	Medium	2019-05-10	2019-05-17	0.15	0.24
FE284	caterpillar	Orthosia_miniosa	polyphagous	starved	NA	2019-05-10	2019-05-15	0.05	NA
FE285	caterpillar	Orthosia_cruda	polyphagous	tannivin	High	2019-05-10	2019-05-15	0.22	0.19
FE286	caterpillar	Orthosia_cruda	polyphagous	no_PSM	NA	2019-05-10	2019-05-15	0.15	0.27
FE287	caterpillar	Catocala_sponsa	monophagous	starved	NA	2019-05-10	2019-05-15	0.31	NA
FE288	caterpillar	Agriopis_aurantiaria	polyphagous	tannivin	High	2019-05-10	2019-05-17	0.05	0.1
FE289	caterpillar	Erannis_defoliaria	polyphagous	salicylic_acid	High	2019-05-10	2019-05-15	0.16	0.13
FE290	caterpillar	Agriopis_aurantiaria	polyphagous	tannivin	Medium	2019-05-10	2019-05-17	0.04	0.09
FE291	caterpillar	Orthosia_cruda	polyphagous	tannivin	High	2019-05-10	2019-05-17	0.15	0.17
FE292	caterpillar	Orthosia_cruda	polyphagous	tannic_acid	Medium	2019-05-10	2019-05-17	0.17	0.17
FE293	caterpillar	Erannis_defoliaria	polyphagous	starved	NA	2019-05-10	2019-05-19	0.06	NA
FE294	caterpillar	Phigalia_pilosaria	polyphagous	salicylic_acid	Low	2019-05-10	2019-05-17	0.1	0.21
FE295	caterpillar	Orthosia_cruda	polyphagous	tannivin	High	2019-05-10	2019-05-15	0.24	0.21
FE296	caterpillar	Lymantria_dispar	polyphagous	starved	NA	2019-05-10	2019-05-17	0.02	0.01
FE297	caterpillar	Orthosia_miniosa	polyphagous	starved	NA	2019-05-10	2019-05-15	0.04	NA
FE298	caterpillar	Orthosia_cruda	polyphagous	tannic_acid	High	2019-05-10	2019-05-15	0.29	0.21
FE299	caterpillar	Orthosia_cruda	polyphagous	salicylic_acid	High	2019-05-10	2019-05-19	0.28	0.18
FE300	caterpillar	Catocala_sponsa	monophagous	tannivin	Medium	2019-05-10	2019-05-17	0.1425	0.6
FE301	caterpillar	Orthosia_cruda	polyphagous	tannivin	Medium	2019-05-10	2019-05-15	0.14	0.24
FE302	caterpillar	Agriopis_aurantiaria	polyphagous	tannivin	High	2019-05-10	2019-05-15	0.63	0.07
FE303	caterpillar	Erannis_defoliaria	polyphagous	tannivin	High	2019-05-10	2019-05-15	0.13	0.11
FE304	caterpillar	Orthosia_cruda	polyphagous	tannivin	Low	2019-05-10	2019-05-17	0.08	0.38
FE305	caterpillar	Lymantria_dispar	polyphagous	starved	NA	2019-05-10	2019-05-17	0.02	0.01
FE306	caterpillar	Orthosia_cruda	polyphagous	no_PSM	NA	2019-05-10	2019-05-15	0.23	0.22
FE307	caterpillar	Hypaurotis_quercus	monophagous	tannic_acid	High	2019-05-10	2019-05-15	0.2	0.12
FE308	caterpillar	Agriopis_aurantiaria	polyphagous	tannivin	Medium	2019-05-10	2019-05-17	0.05	0.09
FE309	caterpillar	Orthosia_cruda	polyphagous	salicylic_acid	Medium	2019-05-10	2019-05-17	0.13	0.2
FE310	caterpillar	Orthosia_cruda	polyphagous	tannivin	Low	2019-05-10	2019-05-15	0.19	0.17
FE311	caterpillar	Phigalia_pilosaria	polyphagous	tannivin	High	2019-05-10	2019-05-17	0.17	0.23
FE312	caterpillar	Catocala_sponsa	monophagous	tannivin	Low	2019-05-10	2019-05-17	0.1	0.08
FE313	caterpillar	Catocala_sponsa	monophagous	starved	NA	2019-05-10	2019-05-15	0.35	NA
FE314	caterpillar	Eupsilia_transversa	polyphagous	starved	NA	2019-05-10	2019-05-15	0.18	NA
FE315	caterpillar	Agriopis_aurantiaria	polyphagous	starved	NA	2019-05-10	2019-05-19	0.04	NA
FE316	caterpillar	Orthosia_cruda	polyphagous	tannic_acid	Medium	2019-05-10	2019-05-19	0.16	0.29
FE317	caterpillar	Hypaurotis_quercus	monophagous	starved	NA	2019-05-10	2019-05-17	0.04	0.01
FE318	caterpillar	Phigalia_pilosaria	polyphagous	salicylic_acid	Medium	2019-05-10	2019-05-15	0.28	0.26
FE319	caterpillar	Phigalia_pilosaria	polyphagous	starved	NA	2019-05-10	2019-05-15	0.07	NA
FE320	caterpillar	Phigalia_pilosaria	polyphagous	starved	NA	2019-05-10	2019-05-15	0.86	NA
FE321	caterpillar	Erannis_defoliaria	polyphagous	no_PSM	NA	2019-05-10	2019-05-15	0.15	0.11
FE322	caterpillar	Agriopis_aurantiaria	polyphagous	starved	NA	2019-05-10	2019-05-19	0.17	NA
FE323	caterpillar	Agriopis_aurantiaria	polyphagous	tannivin	Medium	2019-05-10	2019-05-15	0.07	0.1
FE324	caterpillar	Agriopis_aurantiaria	polyphagous	tannic_acid	Low	2019-05-10	2019-05-15	0.07	0.09
FE325	caterpillar	Catocala_sponsa	monophagous	no_PSM	NA	2019-05-10	2019-05-17	0.51	0.58
FE326	caterpillar	Hypaurotis_quercus	monophagous	tannic_acid	Medium	2019-05-10	2019-05-15	0.2	0.12
FE327	caterpillar	Eupsilia_transversa	polyphagous	starved	NA	2019-05-10	2019-05-15	0.21	NA
FE328	caterpillar	Eupsilia_transversa	polyphagous	starved	NA	2019-05-10	2019-05-17	0.11	0.05
FE329	caterpillar	Agriopis_aurantiaria	polyphagous	tannic_acid	Low	2019-05-10	2019-05-15	0.05	0.08
FE330	caterpillar	Hypaurotis_quercus	monophagous	starved	NA	2019-05-10	2019-05-15	0.07	NA
FE331	caterpillar	Agriopis_aurantiaria	polyphagous	tannivin	Medium	2019-05-10	2019-05-17	0.05	0.09
FE332	caterpillar	Orthosia_miniosa	polyphagous	starved	NA	2019-05-10	2019-05-15	0.05	NA
FE333	caterpillar	Hypaurotis_quercus	monophagous	salicylic_acid	High	2019-05-10	2019-05-15	0.15	0.08
FE334	caterpillar	Erannis_defoliaria	polyphagous	tannivin	Low	2019-05-10	2019-05-17	0.12	0.14
FE335	caterpillar	Hypaurotis_quercus	monophagous	starved	NA	2019-05-10	2019-05-15	0.04	NA
FE336	caterpillar	Agriopis_aurantiaria	polyphagous	no_PSM	NA	2019-05-10	2019-05-15	NA	0.06
FE337	caterpillar	Agriopis_aurantiaria	polyphagous	salicylic_acid	Medium	2019-05-10	2019-05-15	0.11	0.08
FE338	caterpillar	Orthosia_cruda	polyphagous	no_PSM	NA	2019-05-10	2019-05-15	0.26	0.31
FE339	caterpillar	Erannis_defoliaria	polyphagous	tannivin	Medium	2019-05-10	2019-05-15	0.21	0.15
FE340	caterpillar	Agriopis_aurantiaria	polyphagous	tannivin	Low	2019-05-10	2019-05-17	0.42	0.09
FE341	caterpillar	Agriopis_aurantiaria	polyphagous	tannic_acid	High	2019-05-10	2019-05-15	0.08	0.11
FE342	caterpillar	Orthosia_cruda	polyphagous	tannivin	Low	2019-05-10	2019-05-15	0.16	0.25
FE343	caterpillar	Agriopis_aurantiaria	polyphagous	tannivin	High	2019-05-10	2019-05-15	0.07	0.1
FE344	caterpillar	Lymantria_dispar	polyphagous	starved	NA	2019-05-10	2019-05-15	0.02	NA
FE345	caterpillar	Erannis_defoliaria	polyphagous	tannic_acid	Medium	2019-05-10	2019-05-15	0.15	0.11
FE346	caterpillar	Catocala_sponsa	monophagous	no_PSM	NA	2019-05-10	2019-05-15	0.21	0.22
FE347	caterpillar	Erannis_defoliaria	polyphagous	salicylic_acid	Low	2019-05-19	2019-05-28	0.05	0.07
FE348	caterpillar	Erannis_defoliaria	polyphagous	salicylic_acid	High	2019-05-19	2019-05-28	0.07	0.04
FE349	caterpillar	Agriopis_aurantiaria	polyphagous	salicylic_acid	Low	2019-05-19	2019-05-28	0.05	0.08
FE350	caterpillar	Erannis_defoliaria	polyphagous	salicylic_acid	Low	2019-05-19	2019-05-28	0.1	0.16
FE351	caterpillar	Orthosia_cruda	polyphagous	tannivin	Medium	2019-05-21	2019-05-28	0.15	0.14
FE352	caterpillar	Lymantria_dispar	polyphagous	tannic_acid	Low	2019-05-10	2019-05-28	0.03	0.07
FE353	caterpillar	Agriopis_aurantiaria	polyphagous	tannic_acid	Medium	2019-05-19	2019-05-28	0.02	0.06
FE354	caterpillar	Erannis_defoliaria	polyphagous	tannic_acid	Low	2019-05-19	2019-05-28	0.03	0.16
FE355	caterpillar	Erannis_defoliaria	polyphagous	tannivin	High	2019-05-19	2019-05-28	0.12	0.13
FE356	caterpillar	Lymantria_dispar	polyphagous	salicylic_acid	High	2019-05-19	2019-05-28	0.02	0.01
FE357	caterpillar	Lymantria_dispar	polyphagous	salicylic_acid	Low	2019-05-19	2019-05-28	0.04	0.12
FE358	caterpillar	Eupsilia_transversa	polyphagous	salicylic_acid	Low	2019-05-19	2019-05-28	0.09	0.76
FE359	caterpillar	Eupsilia_transversa	polyphagous	salicylic_acid	High	2019-05-19	2019-05-28	0.12	0.1
FE360	caterpillar	Agriopis_aurantiaria	polyphagous	tannic_acid	High	2019-05-19	2019-05-28	0.03	0.09
FE361	caterpillar	Eupsilia_transversa	polyphagous	salicylic_acid	High	2019-05-19	2019-05-28	0.11	0.1
FE362	caterpillar	Orthosia_cruda	polyphagous	no_PSM	NA	2019-05-21	2019-05-28	0.08	0.27
FE363	caterpillar	Lymantria_dispar	polyphagous	salicylic_acid	Low	2019-05-19	2019-05-28	0.04	0.11
FE364	caterpillar	Erannis_defoliaria	polyphagous	tannic_acid	Low	2019-05-19	2019-05-28	0.11	0.1
FE365	caterpillar	Lymantria_dispar	polyphagous	salicylic_acid	High	2019-05-19	2019-06-02	0.02	0.01
FE366	caterpillar	Erannis_defoliaria	polyphagous	salicylic_acid	Low	2019-05-21	2019-06-02	0.11	0.2
FE367	caterpillar	Erannis_defoliaria	polyphagous	salicylic_acid	Medium	2019-05-21	2019-06-02	0.08	0.1
FE368	caterpillar	Lymantria_dispar	polyphagous	salicylic_acid	High	2019-05-19	2019-06-02	0.03	0.02
FE370	caterpillar	Agriopis_aurantiaria	polyphagous	tannivin	High	2019-05-19	2019-05-26	0.04	0.09
FE371	caterpillar	Orthosia_cruda	polyphagous	salicylic_acid	Low	2019-05-19	2019-05-26	0.12	0.27
FE372	caterpillar	Lymantria_dispar	polyphagous	tannic_acid	Low	2019-05-10	2019-05-26	0.02	0.16
FE374	caterpillar	Erannis_defoliaria	polyphagous	tannic_acid	Low	2019-05-15	2019-05-26	0.13	0.14
FE376	caterpillar	Lymantria_dispar	polyphagous	salicylic_acid	High	2019-05-10	2019-05-26	0.02	0.01
FE377	caterpillar	Agriopis_aurantiaria	polyphagous	tannic_acid	Medium	2019-05-19	2019-05-26	0.07	0.08
FE378	caterpillar	Eupsilia_transversa	polyphagous	salicylic_acid	Low	2019-05-19	2019-05-26	0.15	0.23
FE379	caterpillar	Erannis_defoliaria	polyphagous	salicylic_acid	Medium	2019-05-21	2019-06-02	0.13	0.1
FE380	caterpillar	Agriopis_aurantiaria	polyphagous	tannivin	Low	2019-05-19	2019-05-26	0.03	0.05
FE383	caterpillar	Erannis_defoliaria	polyphagous	no_PSM	NA	2019-05-10	2019-05-15	0.13	0.09
FE384	caterpillar	Eupsilia_transversa	polyphagous	no_PSM	NA	2019-05-10	2019-05-19	0.1	0.12
FE385	caterpillar	Phigalia_pilosaria	polyphagous	starved	NA	2019-05-10	2019-05-15	0.03	NA
FE386	caterpillar	Agriopis_aurantiaria	polyphagous	salicylic_acid	Medium	2019-05-10	2019-05-15	0.72	0.06
FE388	caterpillar	Agriopis_aurantiaria	polyphagous	leaf-fed	NA	2019-05-10	NA	0.07	NA
FE389	caterpillar	Erannis_defoliaria	polyphagous	leaf-fed	NA	2019-05-10	NA	0.13	NA
FE390	caterpillar	Eupsilia_transversa	polyphagous	leaf-fed	NA	2019-05-10	NA	0.13	NA
FE391	caterpillar	Catocala_sponsa	monophagous	leaf-fed	NA	2019-05-10	NA	0.05	NA
FE392	caterpillar	Phigalia_pilosaria	polyphagous	leaf-fed	NA	2019-05-10	NA	0.03	NA
FE393	caterpillar	Erannis_defoliaria	polyphagous	leaf-fed	NA	2019-05-10	NA	0.17	NA
FE394	caterpillar	Lymantria_dispar	polyphagous	leaf-fed	NA	2019-05-10	NA	0.02	NA
FE395	caterpillar	Lymantria_dispar	polyphagous	leaf-fed	NA	2019-05-10	NA	0.02	NA
FE396	caterpillar	Orthosia_cruda	polyphagous	leaf-fed	NA	2019-05-10	NA	0.14	NA
FE397	caterpillar	Orthosia_miniosa	polyphagous	leaf-fed	NA	2019-05-10	NA	0.04	NA
FE398	caterpillar	Catocala_sponsa	monophagous	leaf-fed	NA	2019-05-10	NA	0.35	NA
FE399	caterpillar	Hypaurotis_quercus	monophagous	leaf-fed	NA	2019-05-10	NA	NA	NA
FE400	caterpillar	Phigalia_pilosaria	polyphagous	leaf-fed	NA	2019-05-10	NA	NA	NA
FE401	caterpillar	Eupsilia_transversa	polyphagous	leaf-fed	NA	2019-05-10	NA	0.1	NA
FE402	caterpillar	Hypaurotis_quercus	monophagous	leaf-fed	NA	2019-05-10	NA	NA	NA
FE403	caterpillar	Eupsilia_transversa	polyphagous	leaf-fed	NA	2019-05-10	NA	0.1	NA
FE404	caterpillar	Orthosia_miniosa	polyphagous	leaf-fed	NA	2019-05-10	NA	0.03	NA
FE405	caterpillar	Catocala_sponsa	monophagous	leaf-fed	NA	2019-05-10	NA	0.32	NA
FE406	caterpillar	Phigalia_pilosaria	polyphagous	leaf-fed	NA	2019-05-10	NA	NA	NA
FE407	caterpillar	Orthosia_miniosa	polyphagous	leaf-fed	NA	2019-05-10	NA	0.05	NA
FE408	caterpillar	Orthosia_cruda	polyphagous	leaf-fed	NA	2019-05-10	NA	0.14	NA
FE409	caterpillar	Lymantria_dispar	polyphagous	leaf-fed	NA	2019-05-10	NA	0.03	NA
FE410	caterpillar	Orthosia_cruda	polyphagous	leaf-fed	NA	2019-05-10	NA	0.09	NA
FE411	caterpillar	Hypaurotis_quercus	monophagous	leaf-fed	NA	2019-05-10	NA	NA	NA
FE412	caterpillar	Agriopis_aurantiaria	polyphagous	leaf-fed	NA	2019-05-10	NA	0.45	NA
FE413	caterpillar	Erannis_defoliaria	polyphagous	leaf-fed	NA	2019-05-10	NA	0.04	NA
FE414	caterpillar	Agriopis_aurantiaria	polyphagous	leaf-fed	NA	2019-05-10	NA	0.04	NA
FE435	diet	NA	NA	salicylic_acid	High	NA	NA	NA	NA
FE436	diet	NA	NA	salicylic_acid	Low	NA	NA	NA	NA
FE437	diet	NA	NA	salicylic_acid	Medium	NA	NA	NA	NA
FE438	diet	NA	NA	tannic_acid	High	NA	NA	NA	NA
FE439	diet	NA	NA	tannic_acid	Low	NA	NA	NA	NA
FE440	diet	NA	NA	tannic_acid	Medium	NA	NA	NA	NA
FE441	diet	NA	NA	tannivin	High	NA	NA	NA	NA
FE442	diet	NA	NA	tannivin	Low	NA	NA	NA	NA
FE443	diet	NA	NA	tannivin	Medium	NA	NA	NA	NA
FE444	diet	NA	NA	no_PSM	NA	NA	NA	NA	NA
FE445	diet	NA	NA	salicylic_acid	High	NA	NA	NA	NA
FE446	diet	NA	NA	salicylic_acid	Low	NA	NA	NA	NA
FE447	diet	NA	NA	salicylic_acid	Medium	NA	NA	NA	NA
FE448	diet	NA	NA	tannic_acid	High	NA	NA	NA	NA
FE449	diet	NA	NA	tannic_acid	Low	NA	NA	NA	NA
FE450	diet	NA	NA	tannic_acid	Medium	NA	NA	NA	NA
FE451	diet	NA	NA	tannivin	High	NA	NA	NA	NA
FE452	diet	NA	NA	tannivin	Low	NA	NA	NA	NA
FE453	diet	NA	NA	tannivin	Medium	NA	NA	NA	NA
FE454	diet	NA	NA	no_PSM	NA	NA	NA	NA	NA
FE455	diet	NA	NA	salicylic_acid	High	NA	NA	NA	NA
FE456	diet	NA	NA	salicylic_acid	Low	NA	NA	NA	NA
FE457	diet	NA	NA	salicylic_acid	Medium	NA	NA	NA	NA
FE458	diet	NA	NA	tannic_acid	High	NA	NA	NA	NA
FE459	diet	NA	NA	tannic_acid	Low	NA	NA	NA	NA
FE460	diet	NA	NA	tannic_acid	Medium	NA	NA	NA	NA
FE461	diet	NA	NA	tannivin	High	NA	NA	NA	NA
FE462	diet	NA	NA	tannivin	Low	NA	NA	NA	NA
FE463	diet	NA	NA	tannivin	Medium	NA	NA	NA	NA
FE464	diet	NA	NA	no_PSM	NA	NA	NA	NA	NA
xAG03	caterpillar	Agriopis_aurantiaria	polyphagous	leaf-fed	NA	NA	NA	NA	NA
xAG19	caterpillar	Agriopis_aurantiaria	polyphagous	leaf-fed	NA	NA	NA	NA	NA
xE03	caterpillar	Erannis_defoliaria	polyphagous	leaf-fed	NA	NA	NA	NA	NA
xE05	caterpillar	Erannis_defoliaria	polyphagous	leaf-fed	NA	NA	NA	NA	NA
xL55	caterpillar	Lymantria_dispar	polyphagous	leaf-fed	NA	NA	NA	NA	NA
xL88	caterpillar	Lymantria_dispar	polyphagous	leaf-fed	NA	NA	NA	NA	NA
xMN10	caterpillar	Hypaurotis_quercus	monophagous	leaf-fed	NA	NA	NA	NA	NA
xMN34	caterpillar	Hypaurotis_quercus	monophagous	leaf-fed	NA	NA	NA	NA	NA
xOC60	caterpillar	Orthosia_cruda	polyphagous	leaf-fed	NA	NA	NA	NA	NA
xOC62	caterpillar	Orthosia_cruda	polyphagous	leaf-fed	NA	NA	NA	NA	NA
xPP15	caterpillar	Phigalia_pilosaria	polyphagous	leaf-fed	NA	NA	NA	NA	NA
xPP21	caterpillar	Phigalia_pilosaria	polyphagous	leaf-fed	NA	NA	NA	NA	NA
